# Supplementary material for: Exosomes from CD99-deprived Ewing sarcoma cells reverse tumor malignancy by inhibiting cell migration and promoting neural differentiation
Source: Cell Death Dis. 2019 Jun 17;10(7):471. doi: 10.1038/s41419-019-1675-1 (PMC6572819; doi:10.1038/s41419-019-1675-1)
Supplement: Supplementary file 2 — Supplementary Table 1 [file 41419_2019_1675_MOESM2_ESM.xlsx]

## Sheet: Foglio1
Supplementary Table 1.
Pathway Enrichment Analysis performed using Genego/Metacore on 1839 genes differentially expressed upon CD99neg EXO addition to EWS cells.
#	Maps	p-value	FDR	Total	In Data	Network Objects from Active Data
1	Development_Ligand-dependent activation of the ESR1/AP-1 pathway	1.914e-06	0.001797	15	5	AP-1, c-Jun, c-Jun/c-Fos, c-Fos, CBP
2	Transcription_N-CoR/ SMRT complex-mediated epigenetic gene silencing	7.689e-06	0.00361	49	7	Histone H2B, AP-1, c-Jun, c-Jun/c-Fos, SAP30, c-Fos, ETO
3	Reproduction_Gonadotropin-releasing hormone (GnRH) signaling	1.286e-05	0.004025	73	8	G-protein alpha-q/11, AP-1, c-Jun, c-Jun/c-Fos, Secretogranin II, PKA-reg (cAMP-dependent), EGR1, c-Fos
4	Transcription_Role of AP-1 in regulation of cellular metabolism	1.946e-05	0.004568	38	6	AP-1, c-Jun, c-Jun/c-Fos, ITGA5, TSG-6, c-Fos
5	IL-1 beta- and Endothelin-1-induced fibroblast/ myofibroblast migration and extracellular matrix production in asthmatic airways	2.639e-05	0.004709	40	6	AP-1, c-Jun, c-Jun/c-Fos, PDGF-R-beta, Fibronectin, EDNRA
6	Development_Thyroliberin signaling	3.009e-05	0.004709	60	7	G-protein alpha-11, G-protein alpha-q/11, RGS4, PKA-reg (cAMP-dependent), nNOS, c-Fos, CBP
7	Pro-oncogenic action of PTHrP in breast cancer	6.384e-05	0.00837	29	5	Bcl-2, G-protein alpha-q/11, c-Jun, ITGA5, c-Fos
8	Inhibition of Ephrin receptors in colorectal cancer	7.568e-05	0.00837	30	5	Frizzled, Ephrin-B, Ephrin-B1, Ephrin-A receptors, Ephrin-A receptor 3
9	Mechanisms of drug resistance in multiple myeloma	8.599e-05	0.00837	49	6	Bcl-2, Frizzled, FZD4, HES1, Mcl-1, RHAMM
10	Putative glucocorticoid- and LABA-mediated inhibition of pro-fibrotic signaling in airway fibroblasts/myofibroblasts	8.914e-05	0.00837	31	5	AP-1, c-Jun, c-Jun/c-Fos, PKA-reg (cAMP-dependent), Fibronectin
11	Immune response_IL-6 signaling pathway via JAK/STAT	9.869e-05	0.008424	72	7	ALPL, AP-1, c-Jun, c-Jun/c-Fos, c-Fos, Mcl-1, CBP
12	EGFR signaling pathway in lung cancer	0.0001343	0.01051	53	6	Bcl-2, c-Jun, EGR1, Neuregulin 1, c-Fos, Mcl-1
13	Production and activation of TGF-beta in airway smooth muscle cells	0.0001622	0.01172	35	5	AP-1, c-Jun, c-Jun/c-Fos, EGR1, c-Fos
14	Immune response_IL-22 signaling pathway	0.0001861	0.01205	36	5	Bcl-2, c-Jun, c-Jun/c-Fos, c-Fos, Mcl-1
15	Main pathways of Schwann cells transformation in neurofibromatosis type 1	0.0001925	0.01205	80	7	Bcl-2, AP-1, c-Jun/c-Fos, PDGF receptor, PDGF-R-beta, Neuregulin 1, c-Fos
16	Role of Endothelin-1 in inflammation and vasoconstriction in Sickle cell disease	0.0002419	0.0142	38	5	AP-1, c-Jun, c-Jun/c-Fos, EDNRA, c-Fos
17	Role of stellate cells in progression of pancreatic cancer	0.0002686	0.01484	60	6	c-Jun, PDGF receptor, PDGF-R-beta, Galectin-1, Fibronectin, c-Fos
18	Activation of Notch signaling in breast cancer	0.0003483	0.01712	41	5	c-Jun, p63, PDGF-R-beta, HES1, Neuregulin 1
19	Immune response_IL-18 signaling	0.0003513	0.01712	63	6	Bcl-2, AP-1, c-Jun, c-Jun/c-Fos, Fibronectin, c-Fos
20	Development_Regulation of epithelial-to-mesenchymal transition (EMT)	0.0003829	0.01712	64	6	Bcl-2, Frizzled, c-Jun, PDGF-R-beta, Fibronectin, EDNRA
