# Supplementary material for: Exosomes from CD99-deprived Ewing sarcoma cells reverse tumor malignancy by inhibiting cell migration and promoting neural differentiation
Source: Cell Death Dis. 2019 Jun 17;10(7):471. doi: 10.1038/s41419-019-1675-1 (PMC6572819; doi:10.1038/s41419-019-1675-1)
Supplement: Supplementary file 3 — Supplementary Table 2 [file 41419_2019_1675_MOESM3_ESM.xlsx]

## Sheet: Suppl Table 2
Supplementary Table 2
Genes significantly up- or downregulated (fold change ><1.5, adjusted p<0.05) in TC-71 cells receiving CD99neg EXOs (n=1839).
Transcripts Cluster Id (Affymetrix)	genesymbol	Coding/Non coding	p (Corr)	p	FC (abs)	Regulation	[TC71](normalized)	[TC71+exosiCD99](normalized)	ensembltranscript	entrezgene	genbank	genedescription
19492404	SNORA38B	Coding	2.95206e-05	1.21829e-07	8.64414	down	10.5296	7.41792	ENST00000363524	100124536	uc010dev.3	smallnucleolarRNA,H/ACAbox38B
18780904	EGR1	Coding	7.757e-05	2.45999e-06	4.76392	down	10.137	7.88481	ENST00000239938|ENST00000411801|ENST00000535792	1958	uc003ldb.1|BC073983|OTTHUMT00000251274	earlygrowthresponse1
19224726		Coding	2.95206e-05	2.74294e-07	4.6452	up	7.75785	9.97359			uc011dkq.1	DQ587763,uc011dkq.1
19229234		Coding	2.95206e-05	2.74294e-07	4.6452	up	7.75785	9.97359			uc011dxr.1	DQ587763,uc011dxr.1
19196852		Coding	2.95206e-05	1.26759e-07	4.49081	up	8.1175	10.2845			uc011cof.2	DQ587763,uc011cof.2
19502644		Coding	0.000172038	4.62449e-05	3.92158	down	8.64873	6.67729	ENST00000364127			ncrna:snRNAchromosome:GRCh37:17:56756888:56757051:-1gene:ENSG00000200997gene_biotype:snRNAtranscript_biotype:snRNA
19198910		Coding	4.48805e-05	8.22244e-07	3.70658	up	9.02528	10.9154			uc021yaj.1	DQ577092,uc021yaj.1
19429775		Coding	7.757e-05	2.39657e-06	3.68005	down	11.3604	9.48071			uc021rob.1	uc021rob.1
18699837		Coding	0.000360359	0.000181449	3.54748	down	8.47849	6.65169	ENST00000499627			ncrna:lincRNAchromosome:GRCh37:1:28835514:28837109:-1gene:ENSG00000245178
19198802		Coding	5.08826e-05	9.65252e-07	3.53509	up	8.12884	9.95059			uc003jyy.3	DQ587763,uc003jyy.3
19281247	MIR1206	Coding	0.000144222	2.38578e-05	3.42368	up	6.44763	8.22317		100302170	uc022bbh.1	microRNA1206
19045155		Coding	0.000122629	1.42236e-05	3.40513	up	8.78809	10.5558	ENST00000459059		uc021oel.1	ncrna:miRNAchromosome:GRCh37:1:566187:566265:-1gene:ENSG00000238916gene_biotype:miRNAtranscript_biotype:miRNA
19064353	MIR181B1	Coding	0.000120707	1.38044e-05	3.3019	up	6.15763	7.88092	ENST00000385240	406955	uc001gux.1	microRNA181b-1
19568600		Coding	2.95206e-05	2.50512e-07	3.26675	up	8.54392	10.2518			uc011ahv.2	DQ571461,uc011ahv.2
19568697		Coding	2.95206e-05	2.50512e-07	3.26675	up	8.54392	10.2518				DQ571461,uc002zun.3
19569134		Coding	2.95206e-05	2.50512e-07	3.26675	up	8.54392	10.2518			uc002zzt.2	DQ571461,uc002zzt.2
19423426		Coding	7.757e-05	2.49735e-06	3.22466	up	5.88298	7.57213			uc001uxg.3	AK021977,uc001uxg.3
18898407		Coding	3.15577e-05	4.96029e-07	3.19021	up	4.81141	6.48506	ENST00000541870			havana:sense_intronicchromosome:GRCh37:12:64272567:64273254:1gene:ENSG00000256571gene_biotype:sense_intronictranscript_biotype:sense_intronic
19300694		Coding	0.000107246	1.10352e-05	3.15339	up	4.91693	6.57383	ENST00000408845			ncrna:miRNAchromosome:GRCh37:9:118961269:118961358:1gene:ENSG00000221772gene_biotype:miRNAtranscript_biotype:miRNA
19224727		Coding	3.52699e-05	6.11728e-07	3.11414	up	8.30528	9.94411			uc003niq.1	DQ571494,uc003niq.1
19224728		Coding	3.52699e-05	6.11728e-07	3.11414	up	8.30528	9.94411			uc003nir.1	DQ571494,uc003nir.1
19224729		Coding	3.52699e-05	6.11728e-07	3.11414	up	8.30528	9.94411			uc011dkr.1	DQ571494,uc011dkr.1
19403399	TAS2R14	Coding	0.000123425	1.53863e-05	3.11092	up	5.72586	7.36321	ENST00000537503	50840		tastereceptor,type2,member14
19168705		Coding	0.000123029	1.51369e-05	3.05958	up	6.34296	7.95629	ENST00000516341			ncrna:miRNAchromosome:GRCh37:4:461317:461425:-1gene:ENSG00000252150gene_biotype:miRNAtranscript_biotype:miRNA
19110304		Coding	0.000173879	4.74941e-05	3.05736	up	7.005	8.61729	ENST00000365271		uc021vtq.1	ncrna:misc_RNAchromosome:GRCh37:2:183887587:183887699:-1gene:ENSG00000202141gene_biotype:misc_RNAtranscript_biotype:misc_RNA
19186531		Coding	2.95206e-05	4.32009e-07	3.05231	up	8.27845	9.88835			uc021xzw.1	DQ570150,uc021xzw.1
19186532		Coding	2.95206e-05	4.32009e-07	3.05231	up	8.27845	9.88835			uc011cri.2	DQ570150,uc011cri.2
19186533		Coding	2.95206e-05	4.32009e-07	3.05231	up	8.27845	9.88835			uc011crj.2	DQ570150,uc011crj.2
19186534		Coding	2.95206e-05	4.32009e-07	3.05231	up	8.27845	9.88835			uc021xzx.1	DQ570150,uc021xzx.1
19186616		Coding	2.95206e-05	4.32009e-07	3.05231	up	8.27845	9.88835			uc003kaa.1	DQ570150,uc003kaa.1
19186617		Coding	2.95206e-05	4.32009e-07	3.05231	up	8.27845	9.88835			uc003kab.1	DQ570150,uc003kab.1
19186618		Coding	2.95206e-05	4.32009e-07	3.05231	up	8.27845	9.88835			uc003kac.1	DQ570150,uc003kac.1
19196853		Coding	2.95206e-05	4.32009e-07	3.05231	up	8.27845	9.88835			uc021xxf.1	DQ571461,uc021xxf.1
19196858		Coding	2.95206e-05	4.32009e-07	3.05231	up	8.27845	9.88835			uc011coi.1	DQ571461,uc011coi.1
19198791		Coding	2.95206e-05	4.32009e-07	3.05231	up	8.27845	9.88835			uc003jxg.1	DQ571461,uc003jxg.1
19198792		Coding	2.95206e-05	4.32009e-07	3.05231	up	8.27845	9.88835			uc003jxh.1	DQ571461,uc003jxh.1
19198803		Coding	2.95206e-05	4.32009e-07	3.05231	up	8.27845	9.88835			uc021yae.1	DQ571461,uc021yae.1
19198804		Coding	2.95206e-05	4.32009e-07	3.05231	up	8.27845	9.88835			uc021yaf.1	DQ571461,uc021yaf.1
19562781		Coding	2.95206e-05	4.32009e-07	3.05231	up	8.27845	9.88835			uc011aib.1	DQ570150,uc011aib.1
19563099		Coding	2.95206e-05	4.32009e-07	3.05231	up	8.27845	9.88835			uc011aiu.1	DQ570150,uc011aiu.1
19563100		Coding	2.95206e-05	4.32009e-07	3.05231	up	8.27845	9.88835			uc002zwn.3	DQ570150,uc002zwn.3
19563666		Coding	2.95206e-05	4.32009e-07	3.05231	up	8.27845	9.88835			uc011ajw.1	DQ570150,uc011ajw.1
19490247		Coding	0.000423962	0.000233926	3.04021	up	5.7411	7.34527	ENST00000384007			ncrna:misc_RNAchromosome:GRCh37:17:45634779:45634880:1gene:ENSG00000206734gene_biotype:misc_RNAtranscript_biotype:misc_RNA
19281248	MIR1207	Coding	0.000113761	1.25168e-05	3.01645	up	8.17651	9.76936	ENST00000408249	100302175	uc022bbj.1	microRNA1207
18830491		Coding	0.000109361	1.14399e-05	3.01296	up	7.97661	9.56779	ENST00000507144			ncrna:lincRNAchromosome:GRCh37:8:128938355:128943402:1gene:ENSG00000250002
19224788		Coding	0.000250175	0.000103127	2.98178	down	9.47929	7.90312			uc021yqo.1	uc021yqo.1
18920648	FOS	Coding	0.00010525	5.13413e-06	2.90359	down	7.65288	6.11504	ENST00000303562|ENST00000535987|ENST00000554617|ENST00000555242|ENST00000555347|ENST00000555686|ENST00000556324	2353	uc001xrn.3|uc010asi.3|uc010tva.2|BC004490	FBJmurineosteosarcomaviraloncogenehomolog
19288443		Coding	0.00128654	0.00103342	2.88735	up	6.30356	7.8333			uc003yjz.1	AX746867,uc003yjz.1
19289228		Coding	0.000277917	0.000122791	2.86302	up	6.99148	8.50902			uc003yol.3	AK025288,uc003yol.3
19023776		Coding	0.000156393	3.59027e-05	2.85751	down	10.8873	9.37251			uc021oha.1	uc021oha.1
19206689		Coding	0.000107246	8.70629e-06	2.82383	down	10.7746	9.27695			uc021yka.1	uc021yka.1
19429779		Coding	0.000107246	8.70629e-06	2.82383	down	10.7746	9.27695			uc021roj.1	uc021roj.1
19467004		Coding	0.000107246	8.70629e-06	2.82383	down	10.7746	9.27695			uc021tbh.1	uc021tbh.1
19467009		Coding	0.000107246	8.70629e-06	2.82383	down	10.7746	9.27695			uc021tbq.1	uc021tbq.1
19474862		Coding	0.000107246	8.70629e-06	2.82383	down	10.7746	9.27695			uc021tbp.1	uc021tbp.1
19381103		Coding	0.000144665	2.43068e-05	2.7871	down	9.06003	7.58127			uc001ody.3	AF113016,uc001ody.3
19034176		Coding	0.000804085	0.000574203	2.75318	down	8.90391	7.44281			uc021oty.1	uc021oty.1
19058777		Coding	0.000804085	0.000574203	2.75318	down	8.90391	7.44281			uc021oxr.1	uc021oxr.1
18825954	SLC7A2	Coding	5.2433e-05	1.06832e-06	2.73917	down	7.41729	5.96355	ENST00000004531|ENST00000398090|ENST00000470360|ENST00000494857|ENST00000522656	6542	uc011kyc.2|uc011kye.2|uc011kyd.2|BC069648|BC104905|BC113661|BC143583|OTTHUMT00000253368|OTTHUMT00000253367|OTTHUMT00000375242	solutecarrierfamily7(cationicaminoacidtransporter,y+system),member2
19063198	SNORD75	Coding	0.000238811	9.21341e-05	2.72455	down	9.4048	7.95879	ENST00000385575	692195	uc009wwo.1	smallnucleolarRNA,C/Dbox75
19224815	HIST1H3F|HIST1H3B|HIST1H3H|HIST1H3J|HIST1H3G|HIST1H3I|HIST1H3E|HIST1H3C|HIST1H3D|HIST1H3A	Coding	0.000138332	2.02437e-05	2.69087	down	8.38744	6.95936	ENST00000328488	8968///8358///8357///8356///8355///8354///8353///8352///8351///8350	BC066884|BC067493|BC069305|OTTHUMT00000043452	histonecluster1,H3f|histonecluster1,H3b|histonecluster1,H3h|histonecluster1,H3j|histonecluster1,H3g|histonecluster1,H3i|histonecluster1,H3e|histonecluster1,H3c|histonecluster1,H3d|histonecluster1,H3a
19196855		Coding	9.4744e-05	4.15949e-06	2.68684	up	8.66629	10.0922			uc011cog.1	DQ598168,uc011cog.1
19196857		Coding	9.4744e-05	4.15949e-06	2.68684	up	8.66629	10.0922			uc011coh.1	DQ598168,uc011coh.1
18841814	PAPPA	Coding	7.757e-05	2.32428e-06	2.68281	up	7.95315	9.37689	ENST00000328252|ENST00000443904|ENST00000483254|ENST00000534838	5069	uc004bjn.3|uc011lxp.1|uc011lxq.2|BC078657|OTTHUMT00000055546|OTTHUMT00000055548|OTTHUMT00000055547	pregnancy-associatedplasmaproteinA,pappalysin1
18798476		Coding	0.000349535	0.00017275	2.68081	up	6.301	7.72367	ENST00000397897			cdna:knownchromosome:GRCh37:6:159047471:159049322:1gene:ENSG00000214239gene_biotype:protein_codingtranscript_biotype:protein_coding
19224967		Coding	0.000134018	1.80144e-05	2.67579	down	8.92321	7.50324			uc021ytg.1	uc021ytg.1
18904729	SLC38A4	Coding	0.000113057	1.23537e-05	2.61976	down	6.88066	5.49122	ENST00000266579|ENST00000395426|ENST00000447411	55089	uc001rpj.2|uc001rpi.2|uc009zkl.2|BC069819|BC101827|BC104913	solutecarrierfamily38,member4
19468522		Coding	0.000744016	0.000517396	2.6151	up	8.87759	10.2645			uc021tev.1	DQ584116,uc021tev.1
18785927	LOC100272216	Coding	5.2433e-05	1.07992e-06	2.5921	up	8.38452	9.75864	ENST00000509065|ENST00000513902	100272216	uc003jxe.2|uc021xzv.1
19153339		Coding	0.000168229	4.35846e-05	2.57796	up	6.63288	7.99911	ENST00000390995			ncrna:snRNAchromosome:GRCh37:3:197798182:197798288:-1gene:ENSG00000212297gene_biotype:snRNAtranscript_biotype:snRNA
19534044		Coding	9.70954e-05	4.36798e-06	2.57242	up	7.42597	8.78909			uc021uvv.1	uc021uvv.1
19224942		Coding	0.000170006	4.53206e-05	2.57234	down	9.82222	8.45914			uc021ysf.1	uc021ysf.1
19197670		Coding	0.00144846	0.00118938	2.56149	up	5.32559	6.68257			uc021xyf.1	DQ601842,uc021xyf.1
19332583	MIR505	Coding	0.000107246	8.82885e-06	2.55688	up	5.60851	6.96289	ENST00000384901	574508	uc022cfe.1	microRNA505
19305233	MIR4474	Coding	7.757e-05	1.83616e-06	2.54454	up	4.82068	6.16808		100616441	uc022bea.1	microRNA4474
18856059	BGN	Coding	4.48805e-05	8.27066e-07	2.53421	up	7.66805	9.00959	ENST00000331595|ENST00000370204|ENST00000430380|ENST00000480756	633	uc004fhr.2|BC002416|BC004244|OTTHUMT00000060981|OTTHUMT00000060983|OTTHUMT00000060985|OTTHUMT00000060982|OTTHUMT00000060984|OTTHUMT00000060986	biglycan
19060818	SCARNA4	Coding	0.000151153	3.31207e-05	2.50839	up	6.20815	7.53491	ENST00000516999	677771	uc001fmn.1	smallCajalbody-specificRNA4
19396529		Coding	0.000228744	8.33149e-05	2.5072	up	6.05939	7.38547	ENST00000390222			ncrna:miRNAchromosome:GRCh37:12:66251793:66251912:1gene:ENSG00000211577gene_biotype:miRNAtranscript_biotype:miRNA
19296617		Coding	0.000263683	0.000113334	2.50224	down	7.81505	6.49183			uc003ztv.1	DQ585850,uc003ztv.1
19344132		Coding	0.000263683	0.000113334	2.50224	down	7.81505	6.49183			uc010qlk.1	DQ585850,uc010qlk.1
18827976		Coding	5.11799e-05	9.98632e-07	2.4972	up	5.43697	6.75728	ENST00000522559		OTTHUMT00000378131|OTTHUMT00000378132	cdna:putativechromosome:GRCh37:8:56074043:56077011:1gene:ENSG00000253857gene_biotype:protein_codingtranscript_biotype:protein_coding|cdna:allchromosome:VEGA50:8:56074043:56077011:1Gene:OTTHUMG00000164290|cdna:allchromosome:VEGA50:8:56076683:56077287:1Gene:OTTHUMG00000164290
18859020		Coding	0.000107246	9.80918e-06	2.48726	up	6.03025	7.34481			uc004ebq.1	AK125301,uc004ebq.1
19344133		Coding	0.000135968	1.87187e-05	2.4814	down	8.79322	7.48206			uc001jyu.1	DQ576802,uc001jyu.1
19247499		Coding	0.00208449	0.0018235	2.48026	up	9.63905	10.9495			uc022afr.1	DQ596866,uc022afr.1
19260458		Coding	0.00208449	0.0018235	2.48026	up	9.63905	10.9495			uc022agb.1	DQ596866,uc022agb.1
19536324		Coding	0.000107246	6.42264e-06	2.47956	up	6.70369	8.01377			OTTHUMT00000318709	cdna:allchromosome:VEGA50:19:54949847:54950362:-1Gene:OTTHUMG00000150514
19224746		Coding	0.000127353	1.64282e-05	2.47422	down	10.9072	9.60025			uc021ypi.1	uc021ypi.1
19263053		Coding	9.45708e-05	3.94686e-06	2.47349	up	7.17112	8.47766			uc003vak.4	BC041025,uc003vak.4
19224947		Coding	7.52996e-05	1.63251e-06	2.46695	down	7.27414	5.97141			uc021yso.1	uc021yso.1
19379500		Coding	0.00113593	0.00088966	2.46649	down	8.39881	7.09635			uc021qjp.1	uc021qjp.1
19224952		Coding	0.000123029	1.44561e-05	2.46626	down	9.74598	8.44365			uc021ysv.1	uc021ysv.1
19311183	SNORA65	Coding	0.00010525	5.12234e-06	2.44157	up	9.72273	11.0105	ENST00000364432	26783	uc004bra.1	smallnucleolarRNA,H/ACAbox65
18930775	LOC729739	Coding	5.34231e-05	1.12927e-06	2.43816	up	7.73783	9.02362		729739	uc021sqj.1|uc002axu.3	peptidylprolylisomeraseA(cyclophilinA)pseudogene
19265026	MIR29A	Coding	0.000107246	8.35261e-06	2.42517	up	4.42772	5.7058	ENST00000362111	407021	uc011kpj.2	microRNA29a
19161870		Coding	7.757e-05	2.2815e-06	2.42364	up	6.27036	7.54754	ENST00000410505			ncrna:miRNAchromosome:GRCh37:4:49199220:49199301:1gene:ENSG00000222437gene_biotype:miRNAtranscript_biotype:miRNA
19037729		Coding	0.000246713	0.000100531	2.42089	down	9.52728	8.25174			uc021pdg.1	uc021pdg.1
19158716		Coding	0.000107246	5.42479e-06	2.41938	up	6.14693	7.42157	ENST00000390127			ncrna:miRNAchromosome:GRCh37:4:130242:130349:1gene:ENSG00000211553gene_biotype:miRNAtranscript_biotype:miRNA
19213729	MIR3143	Coding	0.000359247	0.000180695	2.41497	down	9.17885	7.90685		100422934	uc021yoz.1	microRNA3143
19033785		Coding	0.000147831	2.61255e-05	2.41464	up	7.30007	8.57188	ENST00000459390			ncrna:miRNAchromosome:GRCh37:1:142653718:142653799:1gene:ENSG00000239012gene_biotype:miRNAtranscript_biotype:miRNA
19057874		Coding	0.000147831	2.61255e-05	2.41464	up	7.30007	8.57188	ENST00000458828			ncrna:miRNAchromosome:GRCh37:1:143438382:143438463:-1gene:ENSG00000239165gene_biotype:miRNAtranscript_biotype:miRNA
19341872		Coding	0.000107246	9.66399e-06	2.40836	down	8.9071	7.63905			uc010qfa.1	CU674703,uc010qfa.1
19213953		Coding	0.000107246	9.08928e-06	2.40167	down	9.25151	7.98747			uc021ysd.1	uc021ysd.1
19034697		Coding	0.000232992	8.56199e-05	2.3976	down	9.79126	8.52967			uc021owi.1	uc021owi.1
19062291		Coding	0.000232992	8.56199e-05	2.3976	down	9.79126	8.52967			uc021pca.1	uc021pca.1
19422910		Coding	0.000232992	8.56199e-05	2.3976	down	9.79126	8.52967			uc021rhs.1	uc021rhs.1
19499285		Coding	0.000232992	8.56199e-05	2.3976	down	9.79126	8.52967			uc021twi.1	uc021twi.1
19213965		Coding	0.000178131	5.2087e-05	2.39336	down	9.91421	8.65518			uc021yth.1	uc021yth.1
19093392		Coding	0.000200301	6.30757e-05	2.37403	up	6.68256	7.9299			uc002vga.1	AX747067,uc002vga.1
19263348	LOC100216546	Coding	0.000125775	1.5952e-05	2.37081	up	5.83958	7.08496		100216546	uc003vcj.2
19476436	LOC100190986	Coding	0.000107246	7.02654e-06	2.36518	up	8.76959	10.0115		100190986	uc002diy.4
19047667		Coding	0.000177567	5.07987e-05	2.36464	down	8.82934	7.58772			uc021ogp.1	uc021ogp.1
19158730	MIR571	Coding	0.000672487	0.000443395	2.36359	up	6.0067	7.24768	ENST00000384910	693156		microRNA571
19350395		Coding	0.000411811	0.000224766	2.36154	down	9.72625	8.48652			uc021poc.1	uc021poc.1
19034694		Coding	0.000197258	6.15831e-05	2.36065	down	9.30586	8.06668			uc021ovy.1	uc021ovy.1
19038267		Coding	0.000251895	0.000104383	2.3602	down	9.23054	7.99163			uc021pej.1	uc021pej.1
19467007		Coding	0.000251895	0.000104383	2.3602	down	9.23054	7.99163			uc021tbl.1	uc021tbl.1
19221662		Coding	0.000151153	3.32431e-05	2.35636	down	7.82421	6.58765			uc021zgl.1	uc021zgl.1
19263050		Coding	0.000112029	1.19619e-05	2.34939	up	7.25642	8.4887			uc003uzz.4	BC041025,uc003uzz.4
19372417	RN5S348	Coding	0.00127031	0.00101487	2.34601	down	7.93118	6.70098	ENST00000516442			RNA,5Sribosomal348
19571564	SNORD83A	Coding	0.000221706	7.82279e-05	2.34082	down	8.00057	6.77356	ENST00000386747	116937		smallnucleolarRNA,C/Dbox83A
19135144		Coding	0.00026182	0.00011154	2.32885	up	6.88941	8.10902	ENST00000364347			ncrna:misc_RNAchromosome:GRCh37:3:152167061:152167173:1gene:ENSG00000201217gene_biotype:misc_RNAtranscript_biotype:misc_RNA
19103728		Coding	0.000221609	7.74808e-05	2.32762	down	7.66766	6.4488	ENST00000410792			ncrna:snRNAchromosome:GRCh37:2:88315873:88316066:-1gene:ENSG00000222724gene_biotype:snRNAtranscript_biotype:snRNA
18968698	DCC	Coding	0.000123029	1.49019e-05	2.32213	up	7.53273	8.74818	ENST00000304775|ENST00000412726|ENST00000442544	1630	uc002lfe.2|uc010dpf.2|uc010xdr.1|OTTHUMT00000255996	deletedincolorectalcarcinoma
19023864		Coding	0.000238811	9.26014e-05	2.31631	down	10.405	9.19317			uc021ohh.1	uc021ohh.1
18829842		Coding	9.43025e-05	3.88455e-06	2.31627	up	4.77895	5.99075	ENST00000519805		OTTHUMT00000380622	havana:sense_intronicchromosome:GRCh37:8:106682219:106691259:1gene:ENSG00000254141gene_biotype:sense_intronictranscript_biotype:sense_intronic|cdna:allchromosome:VEGA50:8:106682219:106691259:1Gene:OTTHUMG00000164860
19057909		Coding	0.000710117	0.000486901	2.31371	down	7.10292	5.89271			uc021otg.1	uc021otg.1
19566588	RNU12	Coding	9.35259e-05	3.73047e-06	2.3135	down	8.52856	7.31849	ENST00000362512	267010	uc021wqm.1	RNA,U12smallnuclear
18859009	FTX	Coding	0.000107246	1.00996e-05	2.30971	up	6.82178	8.02949	ENST00000429124	100302692	uc004ebr.1|uc010nlq.1|OTTHUMT00000057255|OTTHUMT00000057256|OTTHUMT00000057257|OTTHUMT00000057258|OTTHUMT00000057259
19367589		Coding	0.00189342	0.00163378	2.30867	down	7.54483	6.33777			uc021qjr.1	uc021qjr.1
18977656	ATF5|MIR4751	Coding	0.000108024	1.11829e-05	2.30051	up	7.89062	9.09258	ENST00000423777	22809///100616483	uc002prd.3|uc010enq.2|uc021uyb.1|BC005174	activatingtranscriptionfactor5|microRNA4751
19034182		Coding	0.00016911	4.42951e-05	2.30023	down	10.7092	9.50747	ENST00000364829			ncrna:snRNAchromosome:GRCh37:1:144534038:144534199:1gene:ENSG00000201699gene_biotype:snRNAtranscript_biotype:snRNA
18977481	RCN3	Coding	8.89873e-05	3.47268e-06	2.29436	down	9.41249	8.2144	ENST00000270645	57333	uc002poj.3|BC013436	reticulocalbin3,EF-handcalciumbindingdomain
19513090		Coding	0.000123786	1.54984e-05	2.29329	up	7.08386	8.28128	ENST00000516425			ncrna:miRNAchromosome:GRCh37:18:14118593:14118701:-1gene:ENSG00000252234gene_biotype:miRNAtranscript_biotype:miRNA
19521120		Coding	0.000175738	4.92448e-05	2.29264	down	8.64083	7.44382			uc021usc.1	uc021usc.1
18955031	FMNL1	Coding	0.000107246	7.49326e-06	2.29232	up	8.18036	9.37716	ENST00000328118|ENST00000331495|ENST00000539884	752	uc002iin.3|uc002iio.3|uc002iip.1|uc002iiq.3|uc010dag.3|uc021tyj.1|BC111564	formin-like1
19477100		Coding	0.000227521	8.22652e-05	2.28625	up	8.66067	9.85365			uc021tgc.1	DQ595631,uc021tgc.1
19477288		Coding	0.000227521	8.22652e-05	2.28625	up	8.66067	9.85365			uc010veo.1	DQ595631,uc010veo.1
18711443	LOC339535	Coding	0.000174682	4.86947e-05	2.28059	up	6.0189	7.20831	ENST00000400946	339535	uc001hyn.3|OTTHUMT00000095377
19213684		Coding	0.000170006	4.52592e-05	2.27783	down	9.51646	8.3288			uc021yno.1	uc021yno.1
19245335	DKFZP586I1420	Coding	0.000216535	7.4643e-05	2.27294	up	6.70249	7.88705		222161	uc003tau.3	uncharacterizedproteinDKFZp586I1420
18812652		Coding	0.000177567	5.13934e-05	2.26988	up	9.86313	11.0457	ENST00000559330			havana:lincRNAchromosome:GRCh37:7:101993676:101995807:1gene:ENSG00000259313gene_biotype:lincRNAtranscript_biotype:lincRNA
19328082	MIR221	Coding	0.000201432	6.43409e-05	2.26728	up	5.11842	6.29939	ENST00000385135	407006	uc011mle.1	microRNA221
19435767	SNORD114-17	Coding	7.757e-05	1.77897e-06	2.26329	up	4.84991	6.02833	ENST00000364699	767595	uc001yjh.3	smallnucleolarRNA,C/Dbox114-17
19058736		Coding	0.000107246	1.10443e-05	2.26059	down	11.1473	9.97064	ENST00000384476			ncrna:snRNAchromosome:GRCh37:1:148604908:148605072:-1gene:ENSG00000207205gene_biotype:snRNAtranscript_biotype:snRNA
19324802		Coding	0.000516212	0.00031353	2.26008	up	6.54161	7.71799			uc004fbf.1	AK054921,uc004fbf.1
19476519		Coding	0.000415012	0.000227367	2.25559	up	9.10419	10.2777			uc002djt.2	DQ598910,uc002djt.2
19058735		Coding	0.00101091	0.00077311	2.2449	down	9.00092	7.83427			uc021oxb.1	uc021oxb.1
19058737		Coding	0.00101091	0.00077311	2.2449	down	9.00092	7.83427			uc021oxc.1	uc021oxc.1
19243478		Coding	0.000170006	4.53474e-05	2.24365	up	6.82281	7.98866	ENST00000439177			cdna:knownchromosome:GRCh37:7:3377521:3378121:1gene:ENSG00000224593gene_biotype:pseudogenetranscript_biotype:processed_transcript
19224798		Coding	0.000186437	5.679e-05	2.24297	down	9.04184	7.87643			uc021yrj.1	uc021yrj.1
19047749		Coding	0.000515931	0.000312634	2.23901	down	9.70682	8.54396			uc021ogw.1	uc021ogw.1
19213770		Coding	0.000201432	6.45237e-05	2.23551	down	6.9664	5.8058			uc021ypp.1	uc021ypp.1
19185388		Coding	0.000388279	0.000206872	2.23515	up	7.44646	8.60683	ENST00000458939			ncrna:miRNAchromosome:GRCh37:5:52905417:52905488:1gene:ENSG00000238508gene_biotype:miRNAtranscript_biotype:miRNA
19058747		Coding	0.000170006	4.54272e-05	2.2327	down	9.4207	8.26191			uc021oxi.1	uc021oxi.1
19195375		Coding	0.000309014	0.000145546	2.23237	up	6.29806	7.45663	ENST00000410601			ncrna:snRNAchromosome:GRCh37:5:180728968:180729071:1gene:ENSG00000222533gene_biotype:snRNAtranscript_biotype:snRNA
18805450	HYMAI	Coding	0.000647342	0.000422439	2.22958	up	5.41137	6.56815		57061	uc003qkq.2	hydatidiformmoleassociatedandimprinted(non-proteincoding)
19496042		Coding	0.000107246	9.11913e-06	2.22793	down	7.89793	6.74222			uc021tpt.1	uc021tpt.1
19165871		Coding	0.000440528	0.000246887	2.22224	up	4.83756	5.98957	ENST00000364427			ncrna:misc_RNAchromosome:GRCh37:4:126283974:126284084:1gene:ENSG00000201297gene_biotype:misc_RNAtranscript_biotype:misc_RNA
19190340	MIR3661	Coding	9.43025e-05	3.84002e-06	2.21817	down	7.68092	6.53155		100500905	uc021ydo.1	microRNA3661
18795836	KCNQ5-IT1	Coding	0.000150885	2.91697e-05	2.21785	up	5.67602	6.82518	ENST00000445310		OTTHUMT00000041192	KCNQ5intronictranscript1(non-proteincoding)
19545991	LOC100505815	Coding	0.000151153	3.28783e-05	2.21323	up	6.37472	7.52087		100505815	uc021wgj.1
19213888		Coding	0.000107246	1.09195e-05	2.21235	down	9.2346	8.08902			uc021yrr.1	uc021yrr.1
19081334		Coding	0.000107246	8.81352e-06	2.20961	down	8.50808	7.36428			uc021vgn.1	uc021vgn.1
19093393	PKI55	Coding	7.757e-05	2.17538e-06	2.20337	up	7.02214	8.16185		150967	uc021vwl.1	DKFZp434H1419
19025621	RNU11	Coding	7.77004e-05	2.56896e-06	2.20114	down	10.3294	9.19118	ENST00000387069	26824	uc009vtj.1	RNA,U11smallnuclear
19166992		Coding	0.000221609	7.74919e-05	2.19219	down	7.25631	6.12394			uc021xti.1	DJ439526,uc021xti.1
18965633	LGALS3BP	Coding	7.757e-05	2.21677e-06	2.18369	up	8.23168	9.35845	ENST00000262776|ENST00000536190	3959	uc002jwh.3|uc002jwi.3|BC002403|BC015761	lectin,galactoside-binding,soluble,3bindingprotein
19460517		Coding	0.000124531	1.57266e-05	2.18294	up	5.60235	6.72863			uc002bjf.1	AK130329,uc002bjf.1
18834004	MSC	Coding	7.757e-05	2.06927e-06	2.18242	up	7.60575	8.73167	ENST00000518440|ENST00000325509	9242	BC067827|uc003xyx.1|BC006313|OTTHUMT00000378974|OTTHUMT00000378975|OTTHUMT00000378976	musculin
18896935	PRPH	Coding	7.757e-05	2.44724e-06	2.17943	down	8.55549	7.43154	ENST00000257860	5630	uc001rtu.3|BC032703	peripherin
19060817	SNORA42	Coding	0.000461551	0.000265664	2.17914	up	7.27765	8.40141	ENST00000384744	677823	uc001fmk.1	smallnucleolarRNA,H/ACAbox42
19213127		Coding	0.000681368	0.000457569	2.17766	down	9.69602	8.57324			uc021ymf.1	uc021ymf.1|uc021ymg.1
19213796		Coding	0.000681368	0.000457569	2.17766	down	9.69602	8.57324			uc021yqd.1	uc021yqd.1
19224989		Coding	0.000681368	0.000457569	2.17766	down	9.69602	8.57324			uc021yti.1	uc021yti.1
19458757		Coding	0.000681368	0.000457569	2.17766	down	9.69602	8.57324			uc021spc.1	uc021spc.1
19485731		Coding	0.000681368	0.000457569	2.17766	down	9.69602	8.57324			uc021tpp.1	uc021tpp.1
19305799		Coding	0.000286588	0.000129858	2.1774	down	7.22757	6.10496			uc022bfp.1	DJ439583,uc022bfp.1
19327178		Coding	0.00125358	0.00099879	2.17429	down	8.67212	7.55158			uc022btp.1	uc022btp.1
19379499		Coding	0.00125358	0.00099879	2.17429	down	8.67212	7.55158			uc021qjo.1	uc021qjo.1
18967600	RAB31	Coding	0.000174682	4.86083e-05	2.17229	down	7.56591	6.44669	ENST00000306096|ENST00000435762	11031	uc002kog.2|BC001148
19467012		Coding	0.000142964	2.2897e-05	2.17149	down	7.42601	6.30732			uc021tbt.1	uc021tbt.1
19453324		Coding	0.000763814	0.000539431	2.16996	up	6.70641	7.82407			uc021svv.1	uc021svv.1
19190552		Coding	0.000250175	0.000103189	2.16561	down	9.98807	8.8733	ENST00000458878			ncrna:miRNAchromosome:GRCh37:5:134259743:134259812:1gene:ENSG00000238828gene_biotype:miRNAtranscript_biotype:miRNA
19500876		Coding	0.000259121	0.000108985	2.16342	up	8.78062	9.89394			uc010wir.1	DQ592711,uc010wir.1
19213816		Coding	0.000123029	1.51351e-05	2.16051	down	7.75747	6.6461			uc021yre.1	uc021yre.1
19224685		Coding	0.000150885	3.20406e-05	2.15365	down	7.83914	6.73236			uc021ynk.1	uc021ynk.1
19224794		Coding	0.000150885	3.20406e-05	2.15365	down	7.83914	6.73236			uc021yqz.1	uc021yqz.1
19447208		Coding	0.000150885	3.09055e-05	2.15296	down	6.96653	5.86022			uc001zdw.3	DQ587888,uc001zdw.3
19447333		Coding	0.000150885	3.09055e-05	2.15296	down	6.96653	5.86022			uc001zgf.3	DQ587888,uc001zgf.3
19454649		Coding	0.000150885	3.09055e-05	2.15296	down	6.96653	5.86022			uc001zdh.3	DQ590322,uc001zdh.3
19454710		Coding	0.000150885	3.09055e-05	2.15296	down	6.96653	5.86022			uc001zeq.3	DQ590322,uc001zeq.3
19369518		Coding	0.000107246	8.34255e-06	2.15293	down	9.16088	8.05458			uc021qlw.1	uc021qlw.1
18835769	SNTB1	Coding	0.000107246	8.09351e-06	2.15151	up	6.83522	7.94057	ENST00000395601|ENST00000517992|ENST00000519177	6641	uc010mdg.3|uc003ype.3|BC098573|OTTHUMT00000381535|OTTHUMT00000381536|OTTHUMT00000381537|OTTHUMT00000381538|OTTHUMT00000381539	syntrophin,beta1(dystrophin-associatedproteinA1,59kDa,basiccomponent1)
19023849		Coding	0.00624176	0.00600495	2.15072	down	10.509	9.40414			uc021ohd.1	uc021ohd.1
19047680		Coding	0.00624176	0.00600495	2.15072	down	10.509	9.40414			uc021ogt.1	uc021ogt.1
19213956		Coding	0.000436635	0.000243995	2.14858	down	8.55455	7.45117			uc021ysl.1	uc021ysl.1
19435727	SNORD114-1	Coding	0.000539673	0.000333164	2.14682	up	5.42529	6.52749	ENST00000362705	767577	uc001yir.3	smallnucleolarRNA,C/Dbox114-1
18702462	JUN	Coding	0.000250047	0.000102323	2.14648	down	8.26566	7.16369	ENST00000371222	3725	uc001cze.3|BC006175|BC068522|OTTHUMT00000023042	junproto-oncogene
19540798		Coding	0.000221133	7.70574e-05	2.14624	up	6.48623	7.58805			BC008667	HomosapienscDNAcloneMGC:17708IMAGE:3868595,completecds.
19449802		Coding	0.000221706	7.80986e-05	2.14618	down	7.25374	6.15197			uc021snh.1	DJ439531,uc021snh.1
19484012	ARL17A	Coding	0.00035778	0.000178721	2.14289	up	9.79288	10.8924		51326	uc010wwe.1	ADP-ribosylationfactor-like17A
19407940	MIR616	Coding	0.000375452	0.000193775	2.14087	down	6.0561	4.9579	ENST00000385293	693201	uc021qzm.1	microRNA616
18915454	TRPC4	Coding	0.000150885	3.00967e-05	2.13824	down	7.18172	6.08529	ENST00000338947|ENST00000355779|ENST00000358477|ENST00000379673|ENST00000379679|ENST00000379681|ENST00000379705|ENST00000426868|ENST00000447043|ENST00000494529	7223	uc001uwt.3|uc010aby.3|uc010tey.2|uc010abw.3|uc010abx.3|uc001uws.3|uc010abv.3|BC104725|BC105917|OTTHUMT00000044575|OTTHUMT00000044576|OTTHUMT00000044577|OTTHUMT00000044579|OTTHUMT00000044574|OTTHUMT00000044582|OTTHUMT00000044580	transientreceptorpotentialcationchannel,subfamilyC,member4
19171483		Coding	0.000107246	9.71633e-06	2.13683	up	5.47741	6.57288	ENST00000411167			ncrna:miRNAchromosome:GRCh37:4:49601445:49601526:-1gene:ENSG00000223099gene_biotype:miRNAtranscript_biotype:miRNA
18782519		Coding	0.00034832	0.0001718	2.13618	up	5.94786	7.04289	ENST00000517346		OTTHUMT00000376098	havana:sense_intronicchromosome:GRCh37:5:167148368:167156129:1gene:ENSG00000253357gene_biotype:sense_intronictranscript_biotype:sense_intronic|cdna:allchromosome:VEGA50:5:167148368:167156129:1Gene:OTTHUMG00000163874
19353355		Coding	0.001354	0.00109788	2.13568	up	8.13863	9.23333	ENST00000459103			ncrna:miRNAchromosome:GRCh37:10:74336482:74336553:-1gene:ENSG00000238766gene_biotype:miRNAtranscript_biotype:miRNA
19224955		Coding	0.000153267	3.44826e-05	2.13097	down	10.5315	9.44004			uc021ysy.1	uc021ysy.1
19499222		Coding	0.000635901	0.000414283	2.12837	up	5.75493	6.84468	ENST00000384483			ncrna:misc_RNAchromosome:GRCh37:17:36387075:36387176:-1gene:ENSG00000207212gene_biotype:misc_RNAtranscript_biotype:misc_RNA
19425337	RN5S37	Coding	0.000474144	0.000277034	2.12363	up	5.92457	7.0111	ENST00000365420			RNA,5Sribosomal37
19213720		Coding	8.84171e-05	3.4025e-06	2.12121	down	9.07708	7.99219			uc021yow.1	uc021yow.1
18913931	ZIC2	Coding	7.757e-05	2.25357e-06	2.12098	up	8.34321	9.42794	ENST00000376335|ENST00000397444|ENST00000425702|ENST00000477213	7546	uc001von.3|OTTHUMT00000045618|OTTHUMT00000045622|OTTHUMT00000045619|OTTHUMT00000045620|OTTHUMT00000045621	Zicfamilymember2
19224937		Coding	8.82132e-05	3.31652e-06	2.12077	down	9.16658	8.08199			uc021ysa.1	uc021ysa.1
19455487		Coding	8.82132e-05	3.31652e-06	2.12077	down	9.16658	8.08199			uc021sji.1	uc021sji.1
18859901	CHRDL1	Coding	0.000141945	2.16187e-05	2.11954	down	7.56452	6.48077	ENST00000218054|ENST00000372042|ENST00000372045|ENST00000394797|ENST00000434224|ENST00000444321|ENST00000482160	91851	uc004eou.4|uc010nps.3|uc011mss.2|uc004eow.3|uc004eov.3|BC002909|OTTHUMT00000057913|OTTHUMT00000057912|OTTHUMT00000357086|OTTHUMT00000378618|OTTHUMT00000357087	chordin-like1
19224670		Coding	8.82132e-05	3.15579e-06	2.11934	down	9.12224	8.03862			uc021ymw.1	uc021ymw.1
19062630		Coding	0.00068152	0.000461365	2.11889	down	9.13515	8.05184			uc021pek.1	uc021pek.1
19213686		Coding	0.00068152	0.000461365	2.11889	down	9.13515	8.05184			uc021ynq.1	uc021ynq.1
19252386		Coding	0.00068152	0.000461365	2.11889	down	9.13515	8.05184			uc022alj.1	uc022alj.1|uc022alk.1
19371089		Coding	0.00068152	0.000461365	2.11889	down	9.13515	8.05184			uc021qnl.1	uc021qnl.1
19437041		Coding	0.00068152	0.000461365	2.11889	down	9.13515	8.05184			uc021rnv.1	uc021rnv.1
19437042		Coding	0.00068152	0.000461365	2.11889	down	9.13515	8.05184			uc021rnx.1	uc021rnx.1
19467010		Coding	0.00068152	0.000461365	2.11889	down	9.13515	8.05184			uc021tbr.1	uc021tbr.1
19474861		Coding	0.00068152	0.000461365	2.11889	down	9.13515	8.05184			uc021tbo.1	uc021tbo.1
19033786		Coding	0.000687052	0.0004666	2.11669	up	7.78664	8.86845	ENST00000459257			ncrna:miRNAchromosome:GRCh37:1:142656014:142656096:1gene:ENSG00000238937gene_biotype:miRNAtranscript_biotype:miRNA
18827972	XKR4	Coding	0.00022884	8.34739e-05	2.11006	up	6.66879	7.74607	ENST00000327381|ENST00000543752	114786	uc003xsf.3|OTTHUMT00000378129	XK,Kellbloodgroupcomplexsubunit-relatedfamily,member4
19213773		Coding	9.4744e-05	4.06393e-06	2.1066	down	9.0859	8.01098			uc021yps.1	uc021yps.1
19150971		Coding	7.757e-05	2.2507e-06	2.10654	up	4.97543	6.05031			uc003fgr.1	BC131773,uc003fgr.1
19435764	SNORD114-14	Coding	0.000400198	0.000215825	2.10292	up	6.13806	7.21045	ENST00000362723	767592	uc001yje.3	smallnucleolarRNA,C/Dbox114-14
19224783		Coding	0.000309649	0.000146349	2.10058	down	9.89442	8.82363			uc021yqh.1	uc021yqh.1
18909473		Coding	0.000363853	0.000184786	2.09698	down	7.56444	6.49613	ENST00000541383			cdna:knownchromosome:GRCh37:12:121134927:121137304:-1gene:ENSG00000256364gene_biotype:antisensetranscript_biotype:antisense
19253184		Coding	0.000378551	0.000199021	2.09694	down	6.06736	4.99907	ENST00000416501			cdna:knownchromosome:GRCh37:7:135611542:135613214:1gene:ENSG00000236338gene_biotype:protein_codingtranscript_biotype:protein_coding
18891276	FZD4	Coding	8.34693e-05	2.93442e-06	2.09255	up	8.13224	9.19751	ENST00000531380	8322	uc001pce.3|BC114527|BC114622	frizzledfamilyreceptor4
19058738		Coding	0.000107246	6.82695e-06	2.09182	down	10.8424	9.77768	ENST00000384241			ncrna:snRNAchromosome:GRCh37:1:148766938:148767102:-1gene:ENSG00000206968gene_biotype:snRNAtranscript_biotype:snRNA
19224671		Coding	0.000560128	0.000350649	2.08849	down	8.60436	7.5419			uc021ymx.1	uc021ymx.1
19224672		Coding	0.000560128	0.000350649	2.08849	down	8.60436	7.5419			uc021ymy.1	uc021ymy.1
19224799		Coding	0.000560128	0.000350649	2.08849	down	8.60436	7.5419			uc021yrk.1	uc021yrk.1
19197671	LOC100132356	Coding	0.000214754	7.3098e-05	2.088	up	6.11925	7.18137		100132356	uc021xyg.1
19224793		Coding	0.00365356	0.00340801	2.08707	down	8.39914	7.33766			uc021yqx.1	uc021yqx.1
19352812		Coding	0.00100721	0.000769192	2.08691	up	5.04934	6.11071			uc001jmq.1	AX747628,uc001jmq.1
18766636	HSPA4L	Coding	0.000150885	3.2016e-05	2.08337	down	8.50454	7.44562	ENST00000296464|ENST00000439123|ENST00000505726|ENST00000515262|ENST00000508776	22824	uc003ifm.3|uc010iny.1|uc011cgr.2|BC040560|OTTHUMT00000257096|OTTHUMT00000364141|OTTHUMT00000364144|OTTHUMT00000364143	heatshock70kDaprotein4-like
18919317	KTN1	Coding	0.000359115	0.000180271	2.08232	down	8.88466	7.82647	ENST00000395308|ENST00000395309|ENST00000395311|ENST00000395314|ENST00000413890|ENST00000416613|ENST00000438792|ENST00000554507|ENST00000555573	3895	uc001xcc.3|uc001xcd.3|uc001xcb.3|uc001xce.3|uc001xcf.1|uc001xcg.3|uc010aoq.3|uc010trb.2|uc010trc.2|BC112337|BC117132|BC143720|OTTHUMT00000276915|OTTHUMT00000276913|OTTHUMT00000276912|OTTHUMT00000276914|OTTHUMT00000276911	kinectin1(kinesinreceptor)
19501340		Coding	7.757e-05	2.47146e-06	2.08218	up	7.50959	8.56768			uc010wjr.1	DQ588732,uc010wjr.1
18709112	KIF14	Coding	0.000581128	0.000367346	2.0753	down	8.19955	7.14623	ENST00000367350	9928	uc010ppk.1|uc010ppj.1|BC113742|OTTHUMT00000086878	kinesinfamilymember14
19034779		Coding	0.000321574	0.000153728	2.07421	down	7.4743	6.42174			uc021oxg.1	uc021oxg.1
19058690		Coding	0.000321574	0.000153728	2.07421	down	7.4743	6.42174			uc021ovr.1	uc021ovr.1
19224958		Coding	0.000211534	7.1314e-05	2.07252	down	10.1341	9.08274			uc021ytb.1	uc021ytb.1
19490591		Coding	0.000281287	0.000124864	2.06898	down	8.61345	7.56453			uc021tzn.1	uc021tzn.1
18963035	LRRC37A4P	Coding	0.000139075	2.04534e-05	2.06822	up	7.66479	8.71317	ENST00000398305	55073	uc010wjq.2|uc002ije.3|uc010wju.2|BC107850	leucinerichrepeatcontaining37,memberA4,pseudogene
19139428		Coding	0.00128834	0.00103626	2.06431	up	7.62201	8.66767	ENST00000408341			ncrna:miRNAchromosome:GRCh37:3:13779558:13779629:-1gene:ENSG00000238827gene_biotype:miRNAtranscript_biotype:miRNA
18839214	RPL36AP33	Coding	0.000121377	1.39468e-05	2.06211	up	5.67542	6.71954		100191039	BC020828	ribosomalproteinL36apseudogene33
18786016		Coding	0.000144222	2.38538e-05	2.05996	up	5.063	6.10562	ENST00000518473		OTTHUMT00000375631	havana:lincRNAchromosome:GRCh37:5:70668503:70670725:-1gene:ENSG00000253985gene_biotype:lincRNAtranscript_biotype:lincRNA|cdna:allchromosome:VEGA50:5:70668503:70670725:-1Gene:OTTHUMG00000163798
18844743	CER1	Coding	0.000209386	6.95684e-05	2.05903	up	6.28773	7.32969	ENST00000380911	9350	uc003zlj.3|BC069405|OTTHUMT00000055453	cerberus1,cysteineknotsuperfamily,homolog(Xenopuslaevis)
19135865		Coding	0.00174365	0.00148943	2.05494	down	8.53626	7.49716			uc021xhc.1	uc021xhc.1
19195278		Coding	0.00174365	0.00148943	2.05494	down	8.53626	7.49716			uc021yjt.1	uc021yjt.1
19195279		Coding	0.00174365	0.00148943	2.05494	down	8.53626	7.49716			uc021yjv.1	uc021yjv.1
19206712		Coding	0.00174365	0.00148943	2.05494	down	8.53626	7.49716			uc021yke.1	uc021yke.1
19224797		Coding	0.00174365	0.00148943	2.05494	down	8.53626	7.49716			uc021yrg.1	uc021yrg.1
18939597	NPW	Coding	8.82132e-05	3.28625e-06	2.05269	up	10.2176	11.2551	ENST00000329610	283869	uc002coh.4	neuropeptideW
19045116		Coding	0.000672487	0.000444761	2.05225	up	6.34129	7.3785	ENST00000410691			ncrna:snRNAchromosome:GRCh37:1:157784:157887:-1gene:ENSG00000222623gene_biotype:snRNAtranscript_biotype:snRNA
19066319		Coding	0.000672487	0.000444761	2.05225	up	6.34129	7.3785	ENST00000410467			ncrna:snRNAchromosome:GRCh37:1:222676974:222677077:-1gene:ENSG00000222399gene_biotype:snRNAtranscript_biotype:snRNA
19175250		Coding	0.000672487	0.000444761	2.05225	up	6.34129	7.3785	ENST00000411276			ncrna:snRNAchromosome:GRCh37:4:120355160:120355263:-1gene:ENSG00000223208gene_biotype:snRNAtranscript_biotype:snRNA
19304311		Coding	0.000672487	0.000444761	2.05225	up	6.34129	7.3785	ENST00000411324			ncrna:snRNAchromosome:GRCh37:9:141150045:141150148:1gene:ENSG00000223256gene_biotype:snRNAtranscript_biotype:snRNA
19473716		Coding	0.000672487	0.000444761	2.05225	up	6.34129	7.3785	ENST00000410427			ncrna:snRNAchromosome:GRCh37:16:90211000:90211103:1gene:ENSG00000222359gene_biotype:snRNAtranscript_biotype:snRNA
19527068		Coding	0.000672487	0.000444761	2.05225	up	6.34129	7.3785	ENST00000410397			ncrna:snRNAchromosome:GRCh37:19:223158:223261:-1gene:ENSG00000222329gene_biotype:snRNAtranscript_biotype:snRNA
19306995		Coding	0.000742868	0.00051578	2.05128	up	8.81861	9.85513	ENST00000459322			ncrna:miRNAchromosome:GRCh37:9:66858537:66858612:-1gene:ENSG00000238638gene_biotype:miRNAtranscript_biotype:miRNA
19213825		Coding	0.000149959	2.85383e-05	2.04963	down	7.02114	5.98577			uc021yri.1	uc021yri.1
19197231		Coding	0.00258755	0.00230994	2.04364	up	7.86056	8.8917	ENST00000458832			ncrna:miRNAchromosome:GRCh37:5:38081774:38081845:-1gene:ENSG00000238836gene_biotype:miRNAtranscript_biotype:miRNA
19467384	MIR548X	Coding	0.00391749	0.00366482	2.04186	up	6.99018	8.02007		100422920	uc021tct.1	microRNA548x
19058786		Coding	0.000178131	5.22326e-05	2.04068	down	6.81063	5.78159			uc021oxw.1	uc021oxw.1
19459016	ANP32A-IT1	Coding	0.000118381	1.33459e-05	2.03913	up	6.19392	7.22187		80035	uc010uka.1	ANP32Aintronictranscript1(non-proteincoding)
19486870		Coding	0.000107246	6.83747e-06	2.03671	down	12.6508	11.6245			uc021trx.1	DL490867,uc021trx.1
19497498		Coding	0.000107246	6.83747e-06	2.03671	down	12.6508	11.6245			uc021try.1	DL490867,uc021try.1
19274156		Coding	0.000144222	2.37439e-05	2.03321	up	5.88482	6.90859	ENST00000408787			ncrna:miRNAchromosome:GRCh37:8:12384248:12384350:1gene:ENSG00000221714gene_biotype:miRNAtranscript_biotype:miRNA
19282839		Coding	0.000144222	2.37439e-05	2.03321	up	5.88482	6.90859	ENST00000408100			ncrna:miRNAchromosome:GRCh37:8:7996350:7996452:-1gene:ENSG00000221027gene_biotype:miRNAtranscript_biotype:miRNA
19034210		Coding	0.00034363	0.000166507	2.02794	down	10.498	9.47798	ENST00000364688			ncrna:snRNAchromosome:GRCh37:1:145382757:145382920:1gene:ENSG00000201558gene_biotype:snRNAtranscript_biotype:snRNA
19247500		Coding	0.000157782	3.73716e-05	2.02747	up	7.81488	8.83456			uc003txl.4	DQ586658,uc003txl.4
19260457		Coding	0.000157782	3.73716e-05	2.02747	up	7.81488	8.83456			uc022aga.1	DQ586658,uc022aga.1
19260460		Coding	0.000157782	3.73716e-05	2.02747	up	7.81488	8.83456			uc022agd.1	DQ586658,uc022agd.1
19260462		Coding	0.000157782	3.73716e-05	2.02747	up	7.81488	8.83456			uc022age.1	DQ586658,uc022age.1
19497485		Coding	0.000107246	5.9269e-06	2.02697	down	12.8167	11.7974			uc010vym.1	DL490867,uc010vym.1
19034181		Coding	0.000159866	3.8905e-05	2.02481	down	6.9774	5.95961			uc021ouc.1	uc021ouc.1
19502640		Coding	0.000481968	0.00028474	2.02396	down	8.128	7.11082	ENST00000390893			ncrna:snoRNAchromosome:GRCh37:17:56709003:56709197:-1gene:ENSG00000212195gene_biotype:snoRNAtranscript_biotype:snoRNA
19171479		Coding	0.000755654	0.000532439	2.02185	up	7.43541	8.45108	ENST00000408148			ncrna:miRNAchromosome:GRCh37:4:49597627:49597709:-1gene:ENSG00000221075gene_biotype:miRNAtranscript_biotype:miRNA
19171481		Coding	0.000755654	0.000532439	2.02185	up	7.43541	8.45108	ENST00000408407			ncrna:miRNAchromosome:GRCh37:4:49600440:49600522:-1gene:ENSG00000221334gene_biotype:miRNAtranscript_biotype:miRNA
19375086		Coding	0.000672487	0.000442969	2.02118	up	6.34905	7.36425	ENST00000410293			ncrna:snRNAchromosome:GRCh37:11:152999:153102:-1gene:ENSG00000222225gene_biotype:snRNAtranscript_biotype:snRNA
19341004		Coding	0.000495687	0.000295532	2.0209	up	7.97902	8.99401	ENST00000408159			ncrna:miRNAchromosome:GRCh37:10:25239333:25239409:1gene:ENSG00000221086gene_biotype:miRNAtranscript_biotype:miRNA
19341765		Coding	0.000702189	0.000479163	2.01986	up	6.36096	7.37521	ENST00000410382			ncrna:snRNAchromosome:GRCh37:10:38712553:38712656:1gene:ENSG00000222314gene_biotype:snRNAtranscript_biotype:snRNA
19247436		Coding	0.000177567	5.15859e-05	2.01516	up	9.63534	10.6462			uc022afl.1	DQ601342,uc022afl.1
19247906		Coding	0.000177567	5.15859e-05	2.01516	up	9.63534	10.6462			uc011kfk.1	DQ601342,uc011kfk.1
19248340		Coding	0.000177567	5.15859e-05	2.01516	up	9.63534	10.6462			uc011kgl.1	DQ601342,uc011kgl.1
19250761		Coding	0.000177567	5.15859e-05	2.01516	up	9.63534	10.6462			uc022aje.1	DQ601342,uc022aje.1
19260498		Coding	0.000177567	5.15859e-05	2.01516	up	9.63534	10.6462			uc022agh.1	DQ601342,uc022agh.1
19262413		Coding	0.000177567	5.15859e-05	2.01516	up	9.63534	10.6462			uc011kjm.1	DQ601342,uc011kjm.1
19263051		Coding	0.000177567	5.15859e-05	2.01516	up	9.63534	10.6462			uc022aji.1	DQ601342,uc022aji.1
19263054		Coding	0.000177567	5.15859e-05	2.01516	up	9.63534	10.6462			uc022ajk.1	DQ601342,uc022ajk.1
18772198	CENPE	Coding	0.000442634	0.000248547	2.01469	down	8.66559	7.65503	ENST00000265148|ENST00000380026|ENST00000394771|ENST00000509120	1062	uc003hxb.1|uc003hxc.1|uc003hxd.1|OTTHUMT00000363246|OTTHUMT00000363296|OTTHUMT00000363297|OTTHUMT00000363298|OTTHUMT00000364400|OTTHUMT00000368899	centromereproteinE,312kDa
19195294		Coding	0.000136067	1.92187e-05	2.00993	down	9.09803	8.09089			uc021ykc.1	uc021ykc.1
19412702		Coding	0.000136067	1.92187e-05	2.00993	down	9.09803	8.09089			uc021rgf.1	uc021rgf.1
19218938		Coding	0.000107246	5.66955e-06	2.00892	up	6.63831	7.64473	ENST00000516689			ncrna:snRNAchromosome:GRCh37:6:76353800:76353893:1gene:ENSG00000252498gene_biotype:snRNAtranscript_biotype:snRNA
19224943		Coding	0.00144562	0.00118627	2.00795	down	9.80151	8.79579			uc021ysg.1	uc021ysg.1
19470201	LINC00273	Coding	0.000375452	0.000194392	2.00761	up	11.1393	12.1448	ENST00000385251	649159	uc021thm.1	longintergenicnon-proteincodingRNA273
19556971		Coding	0.000300503	0.000139583	2.0073	up	7.64796	8.65321	ENST00000459307			ncrna:miRNAchromosome:GRCh37:21:9937936:9938018:-1gene:ENSG00000239107gene_biotype:miRNAtranscript_biotype:miRNA
18932242	SV2B	Coding	0.000149959	2.78012e-05	1.98773	down	8.22635	7.23523	ENST00000330276|ENST00000394232|ENST00000545111|ENST00000557291	9899	uc010uqv.2|uc002bqt.3|uc002bqu.4|uc002bqv.3|BC030011|OTTHUMT00000313494	synapticvesicleglycoprotein2B
19230994		Coding	0.000363453	0.000183598	1.97811	up	7.17603	8.16015	ENST00000517109			ncrna:miRNAchromosome:GRCh37:6:105644728:105644811:-1gene:ENSG00000252918gene_biotype:miRNAtranscript_biotype:miRNA
19099759		Coding	0.000353087	0.000175874	1.97589	up	5.58131	6.56381	ENST00000516947			ncrna:snRNAchromosome:GRCh37:2:37094541:37094638:-1gene:ENSG00000252756gene_biotype:snRNAtranscript_biotype:snRNA
18827092	NRG1-IT2	Coding	0.000301625	0.000140268	1.97566	up	5.62499	6.60733	ENST00000523320		OTTHUMT00000376585|OTTHUMT00000376584	NRG1intronictranscript2(non-proteincoding)
19225846		Coding	0.000135125	1.84018e-05	1.97281	down	8.08919	7.10894	ENST00000516934			ncrna:snRNAchromosome:GRCh37:6:31724728:31724830:-1gene:ENSG00000252743gene_biotype:snRNAtranscript_biotype:snRNA
18814303	CHRM2	Coding	9.62295e-05	4.27687e-06	1.97176	up	6.43122	7.41071	ENST00000320658|ENST00000397608|ENST00000401861|ENST00000402486|ENST00000445907|ENST00000453373|ENST00000480591	1129	BC106741|uc003vtj.1|uc003vtk.1|uc003vth.1|uc003vtg.1|uc003vto.1|uc003vtf.1|uc003vtl.1|uc003vti.1|uc003vtm.1|uc003vtn.1|BC095547|OTTHUMT00000341016|OTTHUMT00000341012|OTTHUMT00000341010|OTTHUMT00000341013|OTTHUMT00000341011|OTTHUMT00000341014|OTTHUMT00000341015	cholinergicreceptor,muscarinic2
18734460		Coding	0.000161723	3.97077e-05	1.97099	up	5.04282	6.02175			OTTHUMT00000333138	cdna:allchromosome:VEGA50:2:163625446:163654482:1Gene:OTTHUMG00000153947
19296604		Coding	0.00202384	0.00176058	1.96996	up	6.5916	7.56977	ENST00000515939			ncrna:snRNAchromosome:GRCh37:9:33868538:33868663:1gene:ENSG00000251748gene_biotype:snRNAtranscript_biotype:snRNA
18833781	MYBL1	Coding	0.000370429	0.000189531	1.96941	down	7.16225	6.18449	ENST00000517885|ENST00000522419|ENST00000522677|ENST00000524176	4603	BC101188|uc003xwj.3|uc003xwl.3|uc003xwk.3|BC101186|OTTHUMT00000379222|OTTHUMT00000379224|OTTHUMT00000379221|OTTHUMT00000379223|OTTHUMT00000379225	v-mybmyeloblastosisviraloncogenehomolog(avian)-like1
19435729	SNORD114-3	Coding	0.00734563	0.00710277	1.96909	up	4.88932	5.86685	ENST00000364969	767579	uc001yit.3	smallnucleolarRNA,C/Dbox114-3
19485735	MIR3676	Coding	0.000139075	2.05032e-05	1.96908	down	8.55797	7.58045		100500892	uc021tpw.1	microRNA3676
19502641		Coding	0.00176751	0.0015123	1.96888	down	9.04949	8.07212	ENST00000365207			ncrna:snRNAchromosome:GRCh37:17:56736510:56736666:-1gene:ENSG00000202077gene_biotype:snRNAtranscript_biotype:snRNA
19111166		Coding	0.00403118	0.00377773	1.96838	up	5.77371	6.75072	ENST00000516702			ncrna:miRNAchromosome:GRCh37:2:199431369:199431453:-1gene:ENSG00000252511gene_biotype:miRNAtranscript_biotype:miRNA
18915290	STARD13-IT1	Coding	0.000107246	8.18887e-06	1.9659	up	6.49285	7.46804	ENST00000456087		OTTHUMT00000044435	STARD13intronictranscript1(non-proteincoding)
18830456	MIR1204|PVT1	Coding	0.000136067	1.90003e-05	1.96567	up	7.90667	8.88169	ENST00000408388|ENST00000513868	100302185///5820	uc022bbf.1|uc010mdq.3|uc003ysj.2|uc003ysl.3|uc010mdp.1|OTTHUMT00000380704|OTTHUMT00000380693|OTTHUMT00000380694|OTTHUMT00000380695|OTTHUMT00000380696|OTTHUMT00000380697|OTTHUMT00000380698|OTTHUMT00000380699|OTTHUMT00000380700|OTTHUMT00000380701|OTTHUMT00000380702|OTTHUMT00000380703|OTTHUMT00000380705|OTTHUMT00000380706|OTTHUMT00000380707|OTTHUMT00000380708|OTTHUMT00000380709|OTTHUMT00000380710|OT…	microRNA1204|Pvt1oncogene(non-proteincoding)
19406252		Coding	0.000123029	1.4816e-05	1.96488	up	5.9746	6.94904	ENST00000364083			ncrna:misc_RNAchromosome:GRCh37:12:51550651:51550760:-1gene:ENSG00000200953gene_biotype:misc_RNAtranscript_biotype:misc_RNA
19161872		Coding	0.000532319	0.00032747	1.96487	up	8.46643	9.44086	ENST00000408488			ncrna:miRNAchromosome:GRCh37:4:49200224:49200306:1gene:ENSG00000221415gene_biotype:miRNAtranscript_biotype:miRNA
18873469	MIR1256	Coding	0.00135954	0.00110458	1.96182	up	6.42366	7.39586		100302155	uc021pth.1	microRNA1256
18835898	LOC100507018	Coding	0.000144698	2.4524e-05	1.96147	up	6.25907	7.231	ENST00000499418	100507018	uc003yrb.3|OTTHUMT00000381699|OTTHUMT00000381700
19403414	TAS2R30	Coding	0.00128651	0.00103269	1.95964	up	5.91665	6.88724	ENST00000539585	259293		tastereceptor,type2,member30
19347192	MIR4295	Coding	0.00329594	0.00303869	1.95842	up	5.26897	6.23866		100422909	uc021pyf.1	microRNA4295
19058755		Coding	0.000225605	8.05821e-05	1.95828	down	7.06499	6.0954			uc021oxm.1	uc021oxm.1
19199258	SNORA47	Coding	0.000107246	8.06106e-06	1.95708	up	9.20847	10.1772	ENST00000458862	677828	uc003kew.1	smallnucleolarRNA,H/ACAbox47
18773222	SLC7A11	Coding	0.000400727	0.000216327	1.95686	up	8.55233	9.52087	ENST00000280612	23657	uc021xrw.1|BC012087|OTTHUMT00000257251|OTTHUMT00000364387	solutecarrierfamily7(anionicaminoacidtransporterlightchain,xc-system),member11
19136719		Coding	0.000468783	0.000271869	1.9531	up	6.12384	7.08961	ENST00000364359			ncrna:snoRNAchromosome:GRCh37:3:183169645:183169776:1gene:ENSG00000201229gene_biotype:snoRNAtranscript_biotype:snoRNA
19501871		Coding	0.000590065	0.000374827	1.9511	up	8.87159	9.83587	ENST00000516980			ncrna:miRNAchromosome:GRCh37:17:47638364:47638447:-1gene:ENSG00000252789gene_biotype:miRNAtranscript_biotype:miRNA
19296174		Coding	0.00168591	0.00142914	1.94957	up	8.3046	9.26775	ENST00000516515			ncrna:miRNAchromosome:GRCh37:9:20576216:20576300:1gene:ENSG00000252324gene_biotype:miRNAtranscript_biotype:miRNA
19037683		Coding	0.000346512	0.000170052	1.94908	down	9.53399	8.5712			uc021pcd.1	uc021pcd.1
19037685		Coding	0.000346512	0.000170052	1.94908	down	9.53399	8.5712			uc021pci.1	uc021pci.1
19037687		Coding	0.000346512	0.000170052	1.94908	down	9.53399	8.5712			uc021pcn.1	uc021pcn.1
19037689		Coding	0.000346512	0.000170052	1.94908	down	9.53399	8.5712			uc021pcs.1	uc021pcs.1
19037691		Coding	0.000346512	0.000170052	1.94908	down	9.53399	8.5712			uc021pcx.1	uc021pcx.1
19062307		Coding	0.000346512	0.000170052	1.94908	down	9.53399	8.5712			uc021pdd.1	uc021pdd.1
19213669		Coding	0.000346512	0.000170052	1.94908	down	9.53399	8.5712			uc021ynj.1	uc021ynj.1
18950885		Coding	0.000746276	0.000524618	1.94676	up	7.67098	8.63205			uc021uge.1	BX538006,uc021uge.1
19547974	MIR663A	Coding	0.000351853	0.000174945	1.94608	up	9.85737	10.8179	ENST00000385250	724033	uc021wbn.1	microRNA663a
18832559	MIR548O2	Coding	0.00098218	0.000744221	1.94577	up	6.95139	7.91173		100616190	uc022atm.1	microRNA548o-2
19213735		Coding	0.000466722	0.000269661	1.9444	down	6.47178	5.51246			uc021ypj.1	uc021ypj.1
19487008		Coding	0.000468487	0.000271189	1.94392	down	8.76503	7.80606			uc021tsf.1	uc021tsf.1
19498775		Coding	0.00083871	0.000607781	1.94316	up	8.73503	9.69343			uc010wcn.1	DQ592711,uc010wcn.1
19472377	SNORD111	Coding	0.000232001	8.47526e-05	1.94209	up	7.67994	8.63754	ENST00000408139	692214	uc002ezg.1	smallnucleolarRNA,C/Dbox111
19471021		Coding	0.000416552	0.00022916	1.93931	down	9.56329	8.60774			uc021tjb.1	uc021tjb.1
19478251		Coding	0.000416552	0.00022916	1.93931	down	9.56329	8.60774			uc021tjc.1	uc021tjc.1
19556970		Coding	0.000469428	0.000273006	1.93882	up	8.48251	9.43769	ENST00000458847			ncrna:miRNAchromosome:GRCh37:21:9937696:9937777:-1gene:ENSG00000239179gene_biotype:miRNAtranscript_biotype:miRNA
19058779		Coding	0.000491534	0.000292256	1.93827	down	7.16514	6.21037			uc021oxt.1	uc021oxt.1
19023850		Coding	0.000245338	9.78429e-05	1.93767	down	11.9483	10.994			uc021ohe.1	uc021ohe.1
19047679		Coding	0.000245338	9.78429e-05	1.93767	down	11.9483	10.994			uc021ogs.1	uc021ogs.1
19232359		Coding	0.000138332	1.98708e-05	1.93739	up	4.8262	5.78031	ENST00000434560		OTTHUMT00000042172	havana:sense_intronicchromosome:GRCh37:6:128752086:128753913:-1gene:ENSG00000228972gene_biotype:sense_intronictranscript_biotype:sense_intronic|cdna:allchromosome:VEGA50:6:128752086:128753913:-1Gene:OTTHUMG00000015537
19224710		Coding	0.00202638	0.00176388	1.93686	down	8.99761	8.04389			uc021yok.1	uc021yok.1
19418675	RNU6-82	Coding	0.00260752	0.00233334	1.93648	up	4.84391	5.79735	ENST00000363970			RNA,U6smallnuclear82
19043031	LOC100287934	Coding	0.00590631	0.00566621	1.93632	up	6.92268	7.87599	ENST00000540997	100287934
18872282	GDF10	Coding	0.000102366	4.82702e-06	1.93416	down	8.41625	7.46455	ENST00000224605|ENST00000374247	2662	uc001jfb.3|uc009xnp.3|uc009xnq.2|BC028237|OTTHUMT00000047884|OTTHUMT00000047885	growthdifferentiationfactor10
19232240	RN5S217	Coding	0.00104266	0.000803044	1.93362	up	5.5372	6.4885	ENST00000515959		uc021zez.1	RNA,5Sribosomal217
18874025		Coding	0.000309649	0.000146099	1.93267	up	6.08507	7.03566	ENST00000445306		uc001kas.1|uc021puv.1|OTTHUMT00000048976	ensembl_havana_lincrna:lincRNAchromosome:GRCh37:10:81524486:81546199:-1gene:ENSG00000226381gene_biotype:lincRNAtranscript_biotype:processed_transcript|cdna:allchromosome:VEGA50:10:81524237:81546305:-1Gene:OTTHUMG00000018573
18931079	CRABP1	Coding	9.71774e-05	4.48468e-06	1.93062	up	8.06522	9.01429	ENST00000299529|ENST00000406419	1381	uc002bdp.2|BC022069|OTTHUMT00000319734|OTTHUMT00000290110	cellularretinoicacidbindingprotein1
18762865	SLIT2-IT1	Coding	0.000201354	6.41515e-05	1.92697	up	5.1932	6.13953	ENST00000515882	100505893	uc003gpt.3|OTTHUMT00000359840	SLIT2intronictranscript1(non-proteincoding)
18828471	SULF1	Coding	0.000210365	7.03923e-05	1.92673	down	7.46964	6.52349	ENST00000260128|ENST00000402687|ENST00000419716|ENST00000458141|ENST00000521946	23213	BC068565|uc010lza.1|uc003xyd.2|uc003xyf.2|uc003xyg.2|uc003xye.2|uc003xyh.1|uc003xyi.1|uc003xyj.1|OTTHUMT00000378886|OTTHUMT00000378882|OTTHUMT00000378884|OTTHUMT00000378885	sulfatase1
18895904	CMAS	Coding	0.000209212	6.9349e-05	1.92518	down	8.38819	7.4432	ENST00000229329	55907	uc001rfm.3|uc001rfn.3|BC016609	cytidinemonophosphateN-acetylneuraminicacidsynthetase
18835653		Coding	0.000107246	9.23642e-06	1.92267	up	6.54882	7.49193				AC021937.1,OTTHUMT00000132988
19287077		Coding	0.000170894	4.57571e-05	1.92201	up	6.39615	7.33876	ENST00000391127			ncrna:snRNAchromosome:GRCh37:8:81661796:81661928:-1gene:ENSG00000212429gene_biotype:snRNAtranscript_biotype:snRNA
18914324		Coding	0.000107246	8.25562e-06	1.92062	up	7.87973	8.82131	ENST00000506034			ncrna:lincRNAchromosome:GRCh37:13:113517894:113521222:1gene:ENSG00000248470
18786014		Coding	0.000149959	2.81451e-05	1.92057	up	7.15677	8.0983	ENST00000502659		uc003kbl.1|uc010iyu.1|OTTHUMT00000374679|OTTHUMT00000374680	ensembl_havana_lincrna:lincRNAchromosome:GRCh37:5:70647682:70742169:-1gene:ENSG00000250387gene_biotype:lincRNAtranscript_biotype:processed_transcript|cdna:allchromosome:VEGA50:5:70647682:70742169:-1Gene:OTTHUMG00000163654|cdna:allchromosome:VEGA50:5:70649314:70742163:-1Gene:OTTHUMG00000163654
19477022		Coding	0.000113057	1.2378e-05	1.91695	up	6.56478	7.50359	ENST00000458775			ncrna:snoRNAchromosome:GRCh37:16:29448818:29448921:-1gene:ENSG00000238639gene_biotype:snoRNAtranscript_biotype:snoRNA
19477101		Coding	0.000113057	1.2378e-05	1.91695	up	6.56478	7.50359	ENST00000459406			ncrna:snoRNAchromosome:GRCh37:16:29550583:29550686:-1gene:ENSG00000239193gene_biotype:snoRNAtranscript_biotype:snoRNA
19477320		Coding	0.000113057	1.2378e-05	1.91695	up	6.56478	7.50359	ENST00000459570			ncrna:snoRNAchromosome:GRCh37:16:30290569:30290672:-1gene:ENSG00000239114gene_biotype:snoRNAtranscript_biotype:snoRNA
18903356	TAS2R31|TAS2R30|TAS2R45	Coding	0.000109919	1.15578e-05	1.91687	up	5.49617	6.43492	ENST00000390675	259290///259293///259291	uc001qzo.1|uc009zhs.1|BC117421	tastereceptor,type2,member31|tastereceptor,type2,member30|tastereceptor,type2,member45
19131512		Coding	0.00295539	0.0027007	1.9158	up	6.97982	7.91777	ENST00000516732			ncrna:miRNAchromosome:GRCh37:3:109216492:109216576:1gene:ENSG00000252541gene_biotype:miRNAtranscript_biotype:miRNA
19406127		Coding	0.0027947	0.00253871	1.91575	up	7.53147	8.46937			uc021qxt.1	HV491992,uc021qxt.1
19423770	SNORA31	Coding	0.00055938	0.000348968	1.91524	down	8.52737	7.58984	ENST00000534033|ENST00000362607	677814		smallnucleolarRNA,H/ACAbox31
19113886	SNORD20	Coding	0.00561104	0.00537382	1.915	down	7.42371	6.48637	ENST00000384550	6082	uc002vrw.1	smallnucleolarRNA,C/Dbox20
18797463	ENPP1	Coding	0.00027556	0.000121127	1.91319	down	9.00494	8.06896	ENST00000360971	5167	uc011ecf.2|uc003qcy.3|BC059375|OTTHUMT00000042238|OTTHUMT00000125562|OTTHUMT00000125563|OTTHUMT00000359148	ectonucleotidepyrophosphatase/phosphodiesterase1
19468521		Coding	0.000245338	9.8401e-05	1.91289	up	6.12952	7.06527	ENST00000459269			ncrna:snoRNAchromosome:GRCh37:16:22492795:22492898:1gene:ENSG00000239172gene_biotype:snoRNAtranscript_biotype:snoRNA
19476437		Coding	0.000245338	9.8401e-05	1.91289	up	6.12952	7.06527	ENST00000459321			ncrna:snoRNAchromosome:GRCh37:16:21468647:21468750:-1gene:ENSG00000238954gene_biotype:snoRNAtranscript_biotype:snoRNA
19476520		Coding	0.000245338	9.8401e-05	1.91289	up	6.12952	7.06527	ENST00000459388			ncrna:snoRNAchromosome:GRCh37:16:21900888:21900991:-1gene:ENSG00000238712gene_biotype:snoRNAtranscript_biotype:snoRNA
19541461	MIR3192	Coding	0.000144222	2.4076e-05	1.91057	up	7.18526	8.11927		100422875	uc021wbd.1	microRNA3192
18994315	LOC100653315|LOC100652730	Coding	0.000150885	3.18654e-05	1.90893	down	8.08796	7.15519	ENST00000412500	100653315///100652730	uc002ydh.3|OTTHUMT00000080060	uncharacterizedLOC100653315|uncharacterizedLOC100652730
19227083		Coding	0.000166814	4.25849e-05	1.90835	up	8.76381	9.69614			uc003ojj.3	DQ572964,uc003ojj.3
19318922		Coding	0.000626602	0.000404829	1.90725	up	8.72141	9.65291	ENST00000516839			ncrna:miRNAchromosome:GRCh37:X:16316513:16316597:1gene:ENSG00000252648gene_biotype:miRNAtranscript_biotype:miRNA
18737644	SCG2	Coding	0.000150885	3.07044e-05	1.90615	up	6.04054	6.97121	ENST00000305409|ENST00000450330	7857	uc002vnm.3|uc021vxk.1|BC022509|OTTHUMT00000256870|OTTHUMT00000330938|OTTHUMT00000330939	secretograninII
18964482	WIPI1	Coding	0.000123029	1.50679e-05	1.9024	up	6.83392	7.76174	ENST00000262139|ENST00000546360	55062	uc010dey.3|uc010wqo.2|BC039867	WDrepeatdomain,phosphoinositideinteracting1
19213701		Coding	0.000299038	0.000138741	1.90126	down	8.06568	7.13873			uc021yoe.1	uc021yoe.1
19305232	MIR4473	Coding	0.00062891	0.000407085	1.89841	up	5.07226	5.99706		100616229	uc022bdy.1	microRNA4473
18977176	EMP3	Coding	0.000107246	9.81932e-06	1.89779	up	10.1889	11.1132	ENST00000270221	2014	uc002piv.2|BC009718	epithelialmembraneprotein3
18684033	TSSK3	Coding	0.000107246	9.1057e-06	1.89731	up	5.8909	6.81485	ENST00000421153	81629	OTTHUMT00000020210	testis-specificserinekinase3
18698492	PADI2	Coding	0.000107246	9.54581e-06	1.89637	down	9.5108	8.58757	ENST00000375486|ENST00000444885|ENST00000466151|ENST00000375481	11240	BC009701|uc001baf.3|uc001bag.1|uc010ocm.2|OTTHUMT00000006627|OTTHUMT00000006624|OTTHUMT00000006625|OTTHUMT00000006626	peptidylargininedeiminase,typeII
18723365	MYO1B	Coding	0.000150975	3.24045e-05	1.8954	down	7.42293	6.50043	ENST00000304164|ENST00000339514|ENST00000392316|ENST00000392318|ENST00000439065|ENST00000439452|ENST00000496992	4430	uc002usr.2|uc010fsg.2|uc002usq.2|uc002ust.1|uc002uss.1|uc002usu.2|BC053558|OTTHUMT00000256057|OTTHUMT00000256058|OTTHUMT00000259028|OTTHUMT00000334774|OTTHUMT00000334777|OTTHUMT00000259029|OTTHUMT00000259030|OTTHUMT00000259031|OTTHUMT00000259032|OTTHUMT00000259033|OTTHUMT00000259034|OTTHUMT00000334775|OTTHUMT00000334776|OTTHUMT00000334778	myosinIB
19446425		Coding	0.000744016	0.000522626	1.89483	down	5.422	4.49993			uc021sfj.1	DQ582939,uc021sfj.1
19447069		Coding	0.000744016	0.000522626	1.89483	down	5.422	4.49993			uc021sgr.1	DQ582939,uc021sgr.1
19447331		Coding	0.000744016	0.000522626	1.89483	down	5.422	4.49993			uc010ubo.1	DQ582939,uc010ubo.1
19447569		Coding	0.000744016	0.000522626	1.89483	down	5.422	4.49993			uc021siu.1	DQ582939,uc021siu.1
19447574		Coding	0.000744016	0.000522626	1.89483	down	5.422	4.49993			uc010uch.1	DQ582939,uc010uch.1
19454002		Coding	0.000744016	0.000522626	1.89483	down	5.422	4.49993			uc021sez.1	DQ582939,uc021sez.1
19454168		Coding	0.000744016	0.000522626	1.89483	down	5.422	4.49993			uc021sfm.1	DQ582939,uc021sfm.1
19454637		Coding	0.000744016	0.000522626	1.89483	down	5.422	4.49993			uc021sgu.1	DQ582939,uc021sgu.1
19454651		Coding	0.000744016	0.000522626	1.89483	down	5.422	4.49993			uc021shb.1	DQ582939,uc021shb.1
19454713		Coding	0.000744016	0.000522626	1.89483	down	5.422	4.49993			uc021shv.1	DQ582939,uc021shv.1
19459744		Coding	0.000744016	0.000522626	1.89483	down	5.422	4.49993			uc002bba.1	DQ582939,uc002bba.1
19307040	MIR1299	Coding	0.000389764	0.000208297	1.89462	up	7.92559	8.84749	ENST00000459575	100302167		microRNA1299
19423043	CG030	Coding	0.00045905	0.000262004	1.89428	up	6.51931	7.44096		116828	uc010tea.2
19062292		Coding	0.000150885	2.99176e-05	1.89417	down	9.54965	8.62808			uc021pcb.1	uc021pcb.1
19066555		Coding	0.00179138	0.00153699	1.89407	up	5.91795	6.83944	ENST00000390855			ncrna:snRNAchromosome:GRCh37:1:224163848:224163951:-1gene:ENSG00000212157gene_biotype:snRNAtranscript_biotype:snRNA
19068048		Coding	0.00179138	0.00153699	1.89407	up	5.91795	6.83944	ENST00000390928			ncrna:snRNAchromosome:GRCh37:1:243244458:243244561:-1gene:ENSG00000212230gene_biotype:snRNAtranscript_biotype:snRNA
19246468		Coding	0.00179138	0.00153699	1.89407	up	5.91795	6.83944	ENST00000391148			ncrna:snRNAchromosome:GRCh37:7:45829184:45829287:1gene:ENSG00000212450gene_biotype:snRNAtranscript_biotype:snRNA
19307039		Coding	0.000805714	0.000577354	1.89393	up	6.70584	7.62722	ENST00000459317			ncrna:miRNAchromosome:GRCh37:9:69001999:69002081:-1gene:ENSG00000238919gene_biotype:miRNAtranscript_biotype:miRNA
19033787		Coding	0.000107246	1.09883e-05	1.89189	up	6.33986	7.25969			uc001eiy.2	DQ579288,uc001eiy.2
19033788		Coding	0.000107246	1.09883e-05	1.89189	up	6.33986	7.25969			uc021ota.1	DQ579288,uc021ota.1
19033802		Coding	0.000107246	1.09883e-05	1.89189	up	6.33986	7.25969			uc001ejh.1	DQ579288,uc001ejh.1
19057796		Coding	0.000107246	1.09883e-05	1.89189	up	6.33986	7.25969			uc001eje.3	DQ590126,uc001eje.3
19057845		Coding	0.000107246	1.09883e-05	1.89189	up	6.33986	7.25969			uc001ejk.3	DQ590126,uc001ejk.3
19057872		Coding	0.000107246	1.09883e-05	1.89189	up	6.33986	7.25969			uc002zkn.1	DQ590126,uc002zkn.1
19161873		Coding	0.000107246	1.09883e-05	1.89189	up	6.33986	7.25969			uc021xod.1	DQ579288,uc021xod.1
19171477		Coding	0.000107246	1.09883e-05	1.89189	up	6.33986	7.25969			uc003gzd.3	DQ590126,uc003gzd.3
19338330		Coding	0.000107246	1.09883e-05	1.89189	up	6.33986	7.25969			uc004fsr.1	DQ590126,uc004fsr.1
19417991		Coding	0.000107246	1.09883e-05	1.89189	up	6.33986	7.25969			uc001ulw.1	DQ579288,uc001ulw.1
19513093		Coding	0.000107246	1.09883e-05	1.89189	up	6.33986	7.25969			uc002ksz.1	DQ590126,uc002ksz.1
19554292		Coding	0.000107246	1.09883e-05	1.89189	up	6.33986	7.25969			uc002zkg.1	DQ579288,uc002zkg.1
19554307		Coding	0.000107246	1.09883e-05	1.89189	up	6.33986	7.25969			uc002zkf.2	DQ579288,uc002zkf.2
19554350		Coding	0.000107246	1.09883e-05	1.89189	up	6.33986	7.25969			uc002yjg.2	DQ579288,uc002yjg.2
19556969		Coding	0.000107246	1.09883e-05	1.89189	up	6.33986	7.25969			uc002zkd.3	DQ590126,uc002zkd.3
19594851		Coding	0.000107246	1.09883e-05	1.89189	up	6.33986	7.25969			uc011mfu.1	DQ590126,uc011mfu.1
19594965		Coding	0.000107246	1.09883e-05	1.89189	up	6.33986	7.25969			uc011mgw.1	DQ579288,uc011mgw.1
19594967		Coding	0.000107246	1.09883e-05	1.89189	up	6.33986	7.25969			uc022brr.1|uc022brr.1	DQ590126,uc022brr.1
19224949		Coding	0.000675296	0.000448473	1.88731	down	8.71761	7.80128			uc021ysr.1	uc021ysr.1
18937264		Coding	0.000472925	0.000276065	1.88556	down	5.92647	5.01147	ENST00000561409			cdna:knownchromosome:GRCh37:15:86122277:86123409:-1gene:ENSG00000259375gene_biotype:antisensetranscript_biotype:antisense
19467383		Coding	0.001797	0.00154279	1.88549	up	7.66613	8.58108			uc002czn.3	AK057657,uc002czn.3
19206688		Coding	0.000384308	0.000204186	1.88467	down	7.79375	6.87944			uc021yjz.1	uc021yjz.1
19474859		Coding	0.000498142	0.000297805	1.88301	down	8.76972	7.85667			uc021tbk.1	uc021tbk.1
19305560	MIR873	Coding	0.000246713	0.000100364	1.88105	up	4.65637	5.5679	ENST00000401120	100126316	uc022bfe.1	microRNA873
19273620	MIR4659A	Coding	0.000107246	7.16257e-06	1.88092	up	6.19047	7.10191		100616348	uc022aqt.1	microRNA4659a
19523199		Coding	0.00137191	0.00111612	1.87568	up	8.52812	9.43554			uc021uvd.1	DQ597999,uc021uvd.1
18909133	NOS1	Coding	0.000107246	6.35463e-06	1.87466	up	6.24596	7.15259	ENST00000317775|ENST00000338101|ENST00000344089|ENST00000397605|ENST00000541241|ENST00000544320|ENST00000549189	4842	uc001twm.2|uc021ren.1|uc021reo.1|uc001twn.2|OTTHUMT00000268052|OTTHUMT00000268053|OTTHUMT00000268054	nitricoxidesynthase1(neuronal)
19341936		Coding	0.000963715	0.00072135	1.87462	up	5.9307	6.8373	ENST00000459472			ncrna:miRNAchromosome:GRCh37:10:44529988:44530059:1gene:ENSG00000238957gene_biotype:miRNAtranscript_biotype:miRNA
19191538		Coding	0.000144222	2.36715e-05	1.87438	up	5.93119	6.83761			OTTHUMT00000372887	cdna:allchromosome:VEGA50:5:140213969:140391929:1Gene:OTTHUMG00000163371
18699440	LOC100506985	Coding	0.000416253	0.000228544	1.87247	down	6.16409	5.25914	ENST00000445805	100506985
19213521		Coding	0.0028479	0.00259166	1.87066	down	8.77353	7.86998			uc021yne.1	uc021yne.1
19213673		Coding	0.0028479	0.00259166	1.87066	down	8.77353	7.86998			uc021ynl.1	uc021ynl.1
19191701	PCDHGB2	Coding	0.000107246	1.03278e-05	1.86883	up	7.20548	8.10762		56103	BC101805	protocadheringammasubfamilyB,2
19349319		Coding	0.00307282	0.00281634	1.86527	down	7.17696	6.27757			uc021pmn.1	uc021pmn.1
19171478		Coding	0.000168458	4.38265e-05	1.86293	up	7.34504	8.24262	ENST00000408329			ncrna:miRNAchromosome:GRCh37:4:49597008:49597090:-1gene:ENSG00000221256gene_biotype:miRNAtranscript_biotype:miRNA
19171480		Coding	0.000168458	4.38265e-05	1.86293	up	7.34504	8.24262	ENST00000408285			ncrna:miRNAchromosome:GRCh37:4:49599821:49599903:-1gene:ENSG00000221212gene_biotype:miRNAtranscript_biotype:miRNA
19058294		Coding	0.000415012	0.000227638	1.86291	down	7.0657	6.16814			uc021ovb.1	uc021ovb.1
19058483		Coding	0.000415012	0.000227638	1.86291	down	7.0657	6.16814			uc021ovo.1	uc021ovo.1
18985847	ZNF814	Coding	0.000243265	9.51963e-05	1.86205	up	6.27731	7.1742	ENST00000376205|ENST00000435989	730051	uc002qqo.2|uc002qqk.2|uc002qqp.3|uc010yhl.2	zincfingerprotein814
18940538	C16orf45	Coding	0.000156393	3.6116e-05	1.86005	up	5.68997	6.58531	ENST00000300006|ENST00000452191	89927	uc002ddo.3|uc002ddp.3|BC008967|BC023603|OTTHUMT00000252130	chromosome16openreadingframe45
18731261	KRCC1	Coding	0.000235786	8.75412e-05	1.85921	down	6.24235	5.34766	ENST00000347055	51315	uc002sso.1|uc002ssp.1|uc021vko.1|BC015927|BC107580|OTTHUMT00000252664	lysine-richcoiled-coil1
19429552		Coding	0.000375452	0.000195381	1.8583	up	7.1737	8.06768	ENST00000459523			ncrna:miRNAchromosome:GRCh37:14:19253848:19253930:1gene:ENSG00000238442gene_biotype:miRNAtranscript_biotype:miRNA
18894266	COX8A	Coding	0.000107246	7.62192e-06	1.85667	up	11.5786	12.4713	ENST00000314133	1351	BC063025|uc001nye.3	cytochromecoxidasesubunitVIIIA(ubiquitous)
18817858		Coding	0.000107246	7.98128e-06	1.85575	up	7.41705	8.30906	ENST00000447643		uc003tjg.1|OTTHUMT00000339263	cdna:knownchromosome:GRCh37:7:44043645:44047465:-1gene:ENSG00000228434gene_biotype:processed_transcripttranscript_biotype:processed_transcript|cdna:allchromosome:VEGA50:7:44043645:44047465:-1Gene:OTTHUMG00000155268
19385494	SNORD14E	Coding	0.00363974	0.00339016	1.85546	down	7.7432	6.85142	ENST00000364009	85391		smallnucleolarRNA,C/Dbox14E
19232360		Coding	0.000359115	0.00018027	1.85504	up	5.42991	6.32137	ENST00000450483		OTTHUMT00000042173	havana:sense_intronicchromosome:GRCh37:6:128768789:128770446:-1gene:ENSG00000182404gene_biotype:sense_intronictranscript_biotype:sense_intronic|cdna:allchromosome:VEGA50:6:128768543:128770446:-1Gene:OTTHUMG00000015538
18909474		Coding	0.000227521	8.19445e-05	1.85492	down	6.91582	6.02446	ENST00000535720			cdna:knownchromosome:GRCh37:12:121136067:121137344:-1gene:ENSG00000256364gene_biotype:antisensetranscript_biotype:antisense
19224790		Coding	0.00137309	0.00111783	1.85342	down	7.68068	6.79048			uc021yqs.1	uc021yqs.1
19100571		Coding	0.00104928	0.000810419	1.84834	up	7.317	8.20323	ENST00000517087			ncrna:miRNAchromosome:GRCh37:2:45009185:45009269:-1gene:ENSG00000252896gene_biotype:miRNAtranscript_biotype:miRNA
19043444		Coding	0.000445729	0.000251885	1.84669	up	7.66321	8.54814			uc021pkc.1	DQ575955,uc021pkc.1
19066309		Coding	0.000445729	0.000251885	1.84669	up	7.66321	8.54814			uc001hna.1	DQ573170,uc001hna.1
18896918		Coding	0.000123029	1.51014e-05	1.84154	down	10.2986	9.41769	ENST00000547387|ENST00000548149|ENST00000552893		uc010smg.1	cdna:knownchromosome:GRCh37:12:49521794:49525145:1gene:ENSG00000258017gene_biotype:antisensetranscript_biotype:antisense|cdna:knownchromosome:GRCh37:12:49521565:49522662:1gene:ENSG00000258017gene_biotype:antisensetranscript_biotype:antisense|cdna:knownchromosome:GRCh37:12:49521569:49522491:1gene:ENSG00000258017gene_biotype:antisensetranscript_biotype:antisense
19425032	RN5S33	Coding	0.000807343	0.000579783	1.84044	up	6.40593	7.28598	ENST00000516687			RNA,5Sribosomal33
18767972	SAP30	Coding	0.000790849	0.000561525	1.8377	down	7.72185	6.84395	ENST00000296504	8819	uc003itd.3|BC016757|OTTHUMT00000362360	Sin3A-associatedprotein,30kDa
18907546	POC1B|POC1B-GALNT4	Coding	0.000147831	2.61291e-05	1.83647	down	7.74398	6.86704	ENST00000313546|ENST00000378528|ENST00000393179|ENST00000413530|ENST00000529983|ENST00000541909|ENST00000546740|ENST00000547474|ENST00000548729|ENST00000549035|ENST00000549504	282809///100528030///8693	uc001tba.3|uc001tbe.3|uc010suo.2|uc001tbd.3|uc001tbc.3|uc001tbb.3|uc009zsp.3|uc009zsq.3|BC026080|BC036390	POC1centriolarproteinhomologB(Chlamydomonas)|POC1B-GALNT4readthrough|UDP-N-acetyl-alpha-D-galactosamine:polypeptideN-acetylgalactosaminyltransferase4(GalNAc-T4)
19344106		Coding	0.000697664	0.000474941	1.83619	up	7.38413	8.26084			uc021pug.1	DQ597620,uc021pug.1
19148227		Coding	0.000876111	0.000641057	1.8335	up	7.16968	8.04428			uc003emc.2	BX641154,uc003emc.2
19213957		Coding	0.00221646	0.00195096	1.83256	down	9.63136	8.7575			uc021ysn.1	uc021ysn.1
19005095	SMC1B	Coding	0.000271307	0.000117787	1.82945	down	7.0896	6.21818	ENST00000357450|ENST00000404354	27127	uc003bgc.3|uc003bgd.3|uc003bge.1|BC126208|OTTHUMT00000322256|OTTHUMT00000322255	structuralmaintenanceofchromosomes1B
18961198	SLFN12	Coding	0.000251895	0.000104581	1.82769	down	7.45266	6.58264	ENST00000394562|ENST00000452764|ENST00000479326|ENST00000304905	55106	BC035605|uc002hji.4|uc002hjj.4|uc010cts.3|OTTHUMT00000256490|OTTHUMT00000256491|OTTHUMT00000256496|OTTHUMT00000256492|OTTHUMT00000256493|OTTHUMT00000256494|OTTHUMT00000256495	schlafenfamilymember12
18822002	LOC646329	Coding	0.000176536	4.9851e-05	1.8276	up	5.69985	6.5698	ENST00000432045	646329	uc003vqn.4|uc022alq.1|uc022alr.1|uc022als.1|uc022alt.1|OTTHUMT00000102291|OTTHUMT00000338045|OTTHUMT00000338046|OTTHUMT00000338047
19176020		Coding	0.000135968	1.86676e-05	1.82723	up	4.96031	5.82997	ENST00000384426			ncrna:misc_RNAchromosome:GRCh37:4:141621989:141622096:-1gene:ENSG00000207155gene_biotype:misc_RNAtranscript_biotype:misc_RNA
18755013	VGLL3	Coding	0.000149959	2.86101e-05	1.82704	up	8.03163	8.90114	ENST00000398399|ENST00000383698	389136	BC094780|uc003dqn.3|OTTHUMT00000352806|OTTHUMT00000352805|OTTHUMT00000352807	vestigiallike3(Drosophila)
18947688	ZNF423	Coding	0.000107246	5.36853e-06	1.827	up	7.51049	8.37996	ENST00000262383|ENST00000535559	23090	uc002efs.3|uc010vgn.2|BC112315	zincfingerprotein423
18832437	PBK	Coding	0.000245201	9.7416e-05	1.82644	down	8.71091	7.84187	ENST00000301905|ENST00000522944	55872	uc003xgi.3|uc011lap.2|BC015191|OTTHUMT00000219952|OTTHUMT00000376283|OTTHUMT00000378071|OTTHUMT00000378072	PDZbindingkinase
19176674		Coding	0.000804484	0.00057513	1.82623	up	9.41142	10.2803	ENST00000516372			ncrna:miRNAchromosome:GRCh37:4:154794519:154794603:-1gene:ENSG00000252181gene_biotype:miRNAtranscript_biotype:miRNA
18708800	IVNS1ABP	Coding	0.000245496	9.89969e-05	1.82481	down	9.998	9.13026	ENST00000367497|ENST00000367498|ENST00000392007|ENST00000459929	10625	uc001grl.3|uc001gri.3|uc001grj.3|uc001grm.3|uc009wyj.3|uc009wyk.3|BC067739|OTTHUMT00000085779|OTTHUMT00000085774|OTTHUMT00000085775|OTTHUMT00000085776|OTTHUMT00000085777|OTTHUMT00000085778|OTTHUMT00000085780|OTTHUMT00000085781|OTTHUMT00000085782	influenzavirusNS1Abindingprotein
19501339		Coding	0.000243575	9.5561e-05	1.82473	up	5.75636	6.62404			uc021tyo.1	AX747150,uc021tyo.1
18735673	COL5A2	Coding	0.000107246	1.08341e-05	1.82409	up	8.13431	9.00149	ENST00000374866|ENST00000452536	1290	uc002uqk.3|uc010frx.3|BC086874|OTTHUMT00000313523|OTTHUMT00000313525	collagen,typeV,alpha2
18857338	ARX	Coding	0.000234025	8.63799e-05	1.82237	up	7.54081	8.40662	ENST00000379044	170302	uc004dbp.4|OTTHUMT00000056109	aristalessrelatedhomeobox
18839633		Coding	0.00164457	0.00138284	1.82126	up	5.89034	6.75527	ENST00000425742		OTTHUMT00000037018	havana:lincRNAchromosome:GRCh37:9:45484572:45488153:1gene:ENSG00000232116gene_biotype:lincRNAtranscript_biotype:lincRNA|cdna:allchromosome:VEGA50:9:45484572:45488153:1Gene:OTTHUMG00000013250
19549843		Coding	0.000170006	4.54181e-05	1.8212	up	5.65748	6.52237			uc002xti.1	AK098067,uc002xti.1
19485737		Coding	0.000107246	8.82827e-06	1.82055	down	10.6621	9.79774			uc021tpz.1	uc021tpz.1
19195898	MIR4454	Coding	0.000953417	0.000712608	1.81965	up	8.2311	9.09476		100616234	uc021xwj.1	microRNA4454
18772728	NDST4	Coding	0.000172787	4.6718e-05	1.81906	up	7.27315	8.13634	ENST00000264363	64579	uc003ibu.3|uc010imw.3|OTTHUMT00000256427|OTTHUMT00000365978|OTTHUMT00000365979	N-deacetylase/N-sulfotransferase(heparanglucosaminyl)4
19043440		Coding	0.000283482	0.000127068	1.81869	up	8.71068	9.57358			uc021pkb.1	DQ574660,uc021pkb.1
19246472		Coding	0.000283482	0.000127068	1.81869	up	8.71068	9.57358			uc003tnk.1	DQ574672,uc003tnk.1
19246974		Coding	0.000283482	0.000127068	1.81869	up	8.71068	9.57358			uc003tsu.1	DQ574660,uc003tsu.1
19259466		Coding	0.000283482	0.000127068	1.81869	up	8.71068	9.57358			uc003tpw.1	DQ574659,uc003tpw.1
19259560		Coding	0.000283482	0.000127068	1.81869	up	8.71068	9.57358			uc003tqv.1	DQ574659,uc003tqv.1
19259636		Coding	0.000283482	0.000127068	1.81869	up	8.71068	9.57358			uc003tse.1	DQ574659,uc003tse.1
19259654		Coding	0.000283482	0.000127068	1.81869	up	8.71068	9.57358			uc011kdg.1	DQ574659,uc011kdg.1
19401069		Coding	0.000265646	0.000114609	1.81854	down	9.35018	8.4874			uc021rgj.1	uc021rgj.1
18827738	HGSNAT	Coding	0.000315214	0.000150004	1.81708	up	7.93443	8.79605	ENST00000297798|ENST00000332689|ENST00000379644|ENST00000458501|ENST00000521576	138050	uc003xpx.4|OTTHUMT00000377293|OTTHUMT00000377298|OTTHUMT00000377294|OTTHUMT00000377295|OTTHUMT00000377296|OTTHUMT00000377297|OTTHUMT00000377299|OTTHUMT00000377300|OTTHUMT00000377301|OTTHUMT00000377302	heparan-alpha-glucosaminideN-acetyltransferase
18771093	CDKL2	Coding	0.000375962	0.000196234	1.8161	down	7.98616	7.12532	ENST00000307465|ENST00000429927	8999	uc003hiq.3|uc010iix.1|uc011cbp.2|BC093646|OTTHUMT00000362891|OTTHUMT00000252409|OTTHUMT00000362892|OTTHUMT00000362893	cyclin-dependentkinase-like2(CDC2-relatedkinase)
18986591	ZNF134	Coding	0.000107246	6.24213e-06	1.81608	up	7.1932	8.05403	ENST00000396161|ENST00000418193|ENST00000541849	7693	uc002qpn.2|uc002qpo.2|BC042636|BC112294|BC113410	zincfingerprotein134
18819329	SEMA3C	Coding	0.000140496	2.12458e-05	1.81483	down	7.27858	6.41875	ENST00000265361|ENST00000419255|ENST00000487621|ENST00000536800	10512	uc003uhj.3|uc011kgw.2|uc011kgx.1|BC030690|OTTHUMT00000253279|OTTHUMT00000339906|OTTHUMT00000339901|OTTHUMT00000339902|OTTHUMT00000339903|OTTHUMT00000339904|OTTHUMT00000339905|OTTHUMT00000339907|OTTHUMT00000339908	semadomain,immunoglobulindomain(Ig),shortbasicdomain,secreted,(semaphorin)3C
19435904		Coding	0.00024128	9.4289e-05	1.81448	up	5.97671	6.83627			uc001ykr.1	AK311282,uc001ykr.1
19436263		Coding	0.000215964	7.4329e-05	1.81413	up	6.34888	7.20816			uc001ynw.1	AK097119,uc001ynw.1
18925725		Coding	0.000578106	0.000364411	1.81398	down	6.02676	5.1676	ENST00000555853			cdna:putativechromosome:GRCh37:14:90868867:90871579:-1gene:ENSG00000258424gene_biotype:processed_transcripttranscript_biotype:processed_transcript
19277146		Coding	0.000157782	3.70779e-05	1.81134	up	6.6257	7.48275	ENST00000363861			ncrna:snRNAchromosome:GRCh37:8:42928617:42928761:1gene:ENSG00000200731gene_biotype:snRNAtranscript_biotype:snRNA
19547396		Coding	0.00135751	0.0011022	1.80795	up	8.44956	9.30392	ENST00000515904			ncrna:miRNAchromosome:GRCh37:20:18150549:18150633:-1gene:ENSG00000251713gene_biotype:miRNAtranscript_biotype:miRNA
19160503		Coding	0.000801391	0.000569878	1.80645	up	6.23664	7.0898			uc003gpl.1	CR936688,uc003gpl.1
19224913		Coding	0.00861819	0.00840332	1.806	down	7.27032	6.41752			uc021yrw.1	uc021yrw.1
19297171		Coding	0.000714762	0.000491617	1.80592	up	6.32837	7.1811	ENST00000363632			ncrna:misc_RNAchromosome:GRCh37:9:37160134:37160234:1gene:ENSG00000200502gene_biotype:misc_RNAtranscript_biotype:misc_RNA
18889142	SNORD27|SNORD29|SNORD26|SNORD30|SNORD28|SNORD22|SNORD31|SNORD25|SNHG1	Coding	0.000402576	0.000217762	1.80546	down	9.80852	8.95616	ENST00000363981|ENST00000364799|ENST00000365607|ENST00000383926|ENST00000384147|ENST00000384693|ENST00000384706|ENST00000384756|ENST00000516331|ENST00000535076|ENST00000535689|ENST00000537024|ENST00000537068|ENST00000537869|ENST00000537925|ENST00000537965|ENST00000538266|ENST00000538654|ENST00000539303|ENST00000539921|ENST00000539975|ENST00000540725|ENST00000540865|ENST00000540904|ENST00000541416…	9301///9297///9302///9299///9300///9304///9298///9303///23642	uc001nvz.2|uc001nvx.2|uc009yok.1|uc001nvw.1|uc001nvy.1|uc001nvv.2|uc021qkn.1|uc009yoj.1|uc001nwa.4|uc001nvu.3|uc001nvr.3|uc001nvs.3|uc001nvt.3	smallnucleolarRNA,C/Dbox27|smallnucleolarRNA,C/Dbox29|smallnucleolarRNA,C/Dbox26|smallnucleolarRNA,C/Dbox30|smallnucleolarRNA,C/Dbox28|smallnucleolarRNA,C/Dbox22|smallnucleolarRNA,C/Dbox31|smallnucleolarRNA,C/Dbox25|smallnucleolarRNAhostgene1(non-proteincoding)
19338331		Coding	0.000454728	0.000258788	1.80488	up	6.39033	7.24223	ENST00000517046			ncrna:miRNAchromosome:GRCh37:Y:13340551:13340633:-1gene:ENSG00000252855gene_biotype:miRNAtranscript_biotype:miRNA
19224789		Coding	0.000174636	4.81754e-05	1.80215	down	10.6066	9.75684			uc021yqp.1	uc021yqp.1
19288663		Coding	0.000783886	0.000556155	1.80065	up	4.98517	5.83368	ENST00000459247			ncrna:snoRNAchromosome:GRCh37:8:103400754:103400863:-1gene:ENSG00000238533gene_biotype:snoRNAtranscript_biotype:snoRNA
18939724		Coding	0.000290885	0.000133362	1.79974	down	9.30973	8.46195	ENST00000454671			cdna:knownchromosome:GRCh37:16:2303738:2312343:1gene:ENSG00000167970gene_biotype:protein_codingtranscript_biotype:protein_coding
19530169		Coding	0.00213402	0.00186915	1.79869	up	9.02877	9.87572	ENST00000516368			ncrna:miRNAchromosome:GRCh37:19:13486743:13486827:-1gene:ENSG00000252177gene_biotype:miRNAtranscript_biotype:miRNA
18816085	CARD11	Coding	0.000178131	5.2162e-05	1.79777	down	7.49762	6.65141	ENST00000396946	84433	uc003smv.3|BC111719|OTTHUMT00000059344|OTTHUMT00000325288|OTTHUMT00000325289|OTTHUMT00000325290	caspaserecruitmentdomainfamily,member11
18984191	NAPA	Coding	0.000124531	1.57254e-05	1.79544	up	7.89298	8.73732	ENST00000263354	8775	uc002pha.2|uc002phd.2|uc002phc.2|uc002phe.3|uc010elf.2|uc010elg.2|BC001165|BC007432|BC028234|BC091511	N-ethylmaleimide-sensitivefactorattachmentprotein,alpha
19502686	MIR454	Coding	0.0005066	0.000303685	1.79541	up	4.81383	5.65815	ENST00000390180	768216	uc021uaq.1	microRNA454
19023863		Coding	0.000375962	0.000196217	1.79476	down	6.57873	5.73494			uc021ohg.1	uc021ohg.1
18774953	FRG2|LOC100288255	Coding	0.000243703	9.64333e-05	1.79472	down	7.32694	6.48318	ENST00000378763|ENST00000504750	448831///100288255	uc011clh.2|BC144572|OTTHUMT00000360294|OTTHUMT00000360307	FSHDregiongene2|FSHDregiongene2-like
19019753	FRG2|LOC100288255	Coding	0.000243703	9.64333e-05	1.79472	down	7.32694	6.48318		448831///100288255	uc011mgi.2|BC144572	FSHDregiongene2|FSHDregiongene2-like
19165475		Coding	0.000909367	0.000668841	1.79165	up	6.22898	7.07027	ENST00000411293			ncrna:snRNAchromosome:GRCh37:4:119527605:119527708:1gene:ENSG00000223225gene_biotype:snRNAtranscript_biotype:snRNA
19476721		Coding	0.000107246	7.53576e-06	1.79154	up	6.96086	7.80206			uc010vcg.2	DQ583809,uc010vcg.2
19054116	MIR3671	Coding	0.00170525	0.00144738	1.79152	up	5.44435	6.28553		100500854	uc021ook.1	microRNA3671
18696016		Coding	0.000122477	1.41397e-05	1.78952	up	5.79928	6.63886	ENST00000456078		OTTHUMT00000098990	havana:sense_intronicchromosome:GRCh37:1:234397452:234410211:1gene:ENSG00000231272gene_biotype:sense_intronictranscript_biotype:sense_intronic|cdna:allchromosome:VEGA50:1:234397452:234410211:1Gene:OTTHUMG00000041308
18971078	BCL2	Coding	0.000142494	2.18519e-05	1.78716	up	7.36485	8.20252	ENST00000333681|ENST00000398117|ENST00000444484	596	uc002lit.1|uc002liv.1|uc002liu.1|uc021ulf.1|BC027258|OTTHUMT00000256199	B-cellCLL/lymphoma2
19066315		Coding	0.00105462	0.000815112	1.78709	up	9.60074	10.4384			uc010puq.2	DQ574659,uc010puq.2
19050947		Coding	0.000909367	0.00066842	1.78678	up	5.66429	6.50166	ENST00000408105			ncrna:miRNAchromosome:GRCh37:1:36340764:36340835:-1gene:ENSG00000221032gene_biotype:miRNAtranscript_biotype:miRNA
18889217		Coding	0.000459128	0.000263505	1.78589	up	5.77645	6.6131
18784406		Coding	0.000160703	3.9283e-05	1.78478	up	5.06698	5.90272	ENST00000524042		OTTHUMT00000375803	havana:sense_intronicchromosome:GRCh37:5:22139356:22141577:-1gene:ENSG00000253104gene_biotype:sense_intronictranscript_biotype:sense_intronic|cdna:allchromosome:VEGA50:5:22139356:22141577:-1Gene:OTTHUMG00000163826
19587117		Coding	0.000964168	0.000722834	1.78446	down	5.50407	4.66859			OTTHUMT00000312724|OTTHUMT00000312730	cdna:allchromosome:VEGA50:6-MCF:4193526:4193691:1Gene:OTTHUMG00000149633|cdna:allchromosome:VEGA50:6-MCF:4193668:4193691:1Gene:OTTHUMG00000149633
18859051	ZDHHC15	Coding	0.000107246	9.43613e-06	1.78428	up	5.82224	6.65759	ENST00000373361|ENST00000373367|ENST00000482827|ENST00000541184	158866	uc004ech.3|uc004eci.2|uc004ecg.3|uc011mqo.1|BC103980|OTTHUMT00000057283|OTTHUMT00000057284	zincfinger,DHHC-typecontaining15
19213734		Coding	0.00165382	0.00139656	1.78262	down	8.56578	7.73178			uc021yph.1	uc021yph.1
19224745		Coding	0.00165382	0.00139656	1.78262	down	8.56578	7.73178			uc021ypg.1	uc021ypg.1
19224791		Coding	0.00165382	0.00139656	1.78262	down	8.56578	7.73178			uc021yqv.1	uc021yqv.1
19243479		Coding	0.000776573	0.000549704	1.78248	up	5.10824	5.94212	ENST00000390210			ncrna:miRNAchromosome:GRCh37:7:3458699:3458781:1gene:ENSG00000211544gene_biotype:miRNAtranscript_biotype:miRNA
18795899	CD109	Coding	0.000202319	6.53561e-05	1.78189	up	6.43619	7.2696	ENST00000287097|ENST00000422508|ENST00000437994|ENST00000474094	135228	uc003phq.3|uc010kba.3|uc003php.3|OTTHUMT00000041230|OTTHUMT00000041231
19572540		Coding	0.00100031	0.000762299	1.77926	up	9.51508	10.3464	ENST00000516103			ncrna:miRNAchromosome:GRCh37:22:49210132:49210216:-1gene:ENSG00000251912gene_biotype:miRNAtranscript_biotype:miRNA
18920089	ARG2	Coding	0.000107246	7.68508e-06	1.77921	down	7.62325	6.79201	ENST00000261783|ENST00000556491	384	uc001xjs.3|BC001350|BC008464|BC029050	arginase,typeII
19259803		Coding	0.000393809	0.000211739	1.77766	up	9.11849	9.94847	ENST00000517188			ncrna:miRNAchromosome:GRCh37:7:65521221:65521305:-1gene:ENSG00000252997gene_biotype:miRNAtranscript_biotype:miRNA
18955179		Coding	0.000381321	0.000201718	1.77763	up	7.95325	8.7832			uc010wkj.1	AK124512,uc010wkj.1
19184054		Coding	0.000123425	1.53518e-05	1.77714	up	4.85202	5.68158	ENST00000517099			ncrna:snRNAchromosome:GRCh37:5:17240720:17240824:1gene:ENSG00000252908gene_biotype:snRNAtranscript_biotype:snRNA
19328069		Coding	0.000164707	4.14222e-05	1.77542	up	8.51567	9.34383	ENST00000516311			ncrna:miRNAchromosome:GRCh37:X:44436600:44436684:-1gene:ENSG00000252120gene_biotype:miRNAtranscript_biotype:miRNA
18931546	ADAMTSL3	Coding	0.000144698	2.46497e-05	1.77481	up	5.78293	6.61059	ENST00000286744	57188	uc002bjz.4|uc002bjy.1|uc010bmt.1|BC128389|BC128390|OTTHUMT00000304007	ADAMTS-like3
19016263		Coding	0.00155646	0.00129916	1.77469	up	5.93245	6.76002			uc011iwn.1	AK123889,uc011iwn.1
19246129		Coding	0.000624196	0.000402936	1.77409	up	9.14328	9.97036	ENST00000516499			ncrna:miRNAchromosome:GRCh37:7:43618487:43618571:1gene:ENSG00000252308gene_biotype:miRNAtranscript_biotype:miRNA
18701339	SLC6A9	Coding	0.000107246	7.46639e-06	1.77336	up	8.29361	9.1201	ENST00000357730|ENST00000360584|ENST00000372306|ENST00000372307|ENST00000372310|ENST00000475075|ENST00000492434|ENST00000537678	6536	uc009vxe.2|uc001cln.3|uc001clm.3|uc001cll.3|uc009vxd.3|uc010okm.1|uc010okn.2|uc010oko.2|uc010okp.1|OTTHUMT00000022826|OTTHUMT00000022825|OTTHUMT00000022827|OTTHUMT00000022828|OTTHUMT00000022829|OTTHUMT00000022830|OTTHUMT00000022831	solutecarrierfamily6(neurotransmittertransporter,glycine),member9
18941115	SCNN1G	Coding	0.000140496	2.11728e-05	1.7731	down	8.98989	8.16362	ENST00000300061	6340	uc002dlm.1|BC059391|BC069652|OTTHUMT00000254496	sodiumchannel,non-voltage-gated1,gammasubunit
18832634	TEX15	Coding	0.000821252	0.000594239	1.773	down	7.93891	7.11272	ENST00000256246|ENST00000523186	56154	uc011lbc.2|uc003xil.3|BC140934|OTTHUMT00000376193|OTTHUMT00000376194|OTTHUMT00000376529	testisexpressed15
18789196	PDGFRB	Coding	0.000123425	1.52662e-05	1.77108	down	7.96738	7.14275	ENST00000261799|ENST00000519575|ENST00000523456|ENST00000544453	5159	uc003lro.3|uc003lrn.1|uc010jhd.3|uc011dcg.1|BC032224|OTTHUMT00000252332|OTTHUMT00000381783|OTTHUMT00000381790|OTTHUMT00000381781|OTTHUMT00000381782|OTTHUMT00000381784|OTTHUMT00000381785|OTTHUMT00000381786|OTTHUMT00000381787|OTTHUMT00000381788|OTTHUMT00000381789	platelet-derivedgrowthfactorreceptor,betapolypeptide
18922876	AJUBA	Coding	0.000261813	0.000111253	1.77057	up	7.07869	7.90291	ENST00000262713|ENST00000361265|ENST00000397388	84962	uc001whz.3|uc001why.3|BC007580|BC034968|OTTHUMT00000071685|OTTHUMT00000257240	ajubaLIMprotein
18875976	MIR2110|C10orf118	Coding	0.000918106	0.000677258	1.77031	down	7.21432	6.39032	ENST00000369285|ENST00000369286|ENST00000369287|ENST00000430353|ENST00000459421|ENST00000497592|ENST00000543782	100302224///55088	uc021pyt.1|uc001lbb.1|uc001lbc.1|uc001lbd.3|uc001lbe.3|uc009xyd.1|uc009xye.1|BC103499|OTTHUMT00000050452|OTTHUMT00000050451|OTTHUMT00000050455|OTTHUMT00000050453|OTTHUMT00000050450|OTTHUMT00000050454	microRNA2110|chromosome10openreadingframe118
18825913	ZDHHC2	Coding	0.000243703	9.59702e-05	1.76775	down	6.50641	5.6845	ENST00000262096	51201	uc003wxe.3|BC039253|BC050272|OTTHUMT00000376014|OTTHUMT00000376015|OTTHUMT00000376016|OTTHUMT00000377087	zincfinger,DHHC-typecontaining2
18705645	PRKAB2	Coding	0.000174682	4.87594e-05	1.7645	down	8.46132	7.64206	ENST00000254101|ENST00000425272|ENST00000496858	5565	uc001epe.3|uc009wjf.1|uc010ozm.2|uc010ozn.2|BC053610|OTTHUMT00000039471|OTTHUMT00000040372|OTTHUMT00000039472	proteinkinase,AMP-activated,beta2non-catalyticsubunit
18903971	BHLHE41	Coding	0.000372439	0.000191165	1.76374	down	6.72801	5.90937	ENST00000242728|ENST00000540731	79365	uc001rhb.3|uc021qwg.1|BC025968	basichelix-loop-helixfamily,membere41
19382966		Coding	0.000206155	6.78243e-05	1.76195	up	5.5586	6.37577	ENST00000516685			ncrna:snRNAchromosome:GRCh37:11:77844466:77844568:-1gene:ENSG00000252494gene_biotype:snRNAtranscript_biotype:snRNA
19492284		Coding	0.00068039	0.000452856	1.76045	up	9.19165	10.0076			uc021ubv.1	DQ578599,uc021ubv.1
19435781	SNORD114-28	Coding	0.000107246	1.07919e-05	1.75967	up	5.19402	6.00933	ENST00000363610	767609	uc001yjs.3	smallnucleolarRNA,C/Dbox114-28
18937151	HOMER2	Coding	0.000973011	0.000735164	1.75907	up	7.01151	7.82632	ENST00000304231|ENST00000399166|ENST00000426485|ENST00000450735	9455	uc002bjh.3|uc002bjg.3|BC012109	homerhomolog2(Drosophila)
19045175		Coding	0.000883359	0.000646938	1.75767	up	6.03137	6.84503	ENST00000411249			ncrna:snRNAchromosome:GRCh37:1:693613:693716:-1gene:ENSG00000223181gene_biotype:snRNAtranscript_biotype:snRNA
19490892		Coding	0.000477309	0.000281211	1.75727	down	8.16195	7.34861			uc010wmk.1	DQ599569,uc010wmk.1
18876893	FRG2B	Coding	0.000371159	0.000190123	1.757	down	7.3292	6.51608	ENST00000425520|ENST00000443774|ENST00000495459	441581	uc010qvg.2|OTTHUMT00000051179|OTTHUMT00000051180	FSHDregiongene2family,memberB
18838294	VLDLR	Coding	0.000173879	4.73317e-05	1.75577	up	5.84825	6.66035	ENST00000382092|ENST00000382099|ENST00000382100|ENST00000478776	7436	uc003zhl.1|uc003zhk.1|uc003zhm.1|BC136562|BC142653|BC144245|OTTHUMT00000051521|OTTHUMT00000051520|OTTHUMT00000051519|OTTHUMT00000051522|OTTHUMT00000051523	verylowdensitylipoproteinreceptor
19411483	MIR4472-2	Coding	0.00590341	0.00565703	1.75574	up	9.78151	10.5936		100616309	uc021rei.1	microRNA4472-2
18682854	ALPL	Coding	0.000130869	1.72365e-05	1.75531	up	7.83639	8.64811	ENST00000374829|ENST00000374830|ENST00000374832|ENST00000374840|ENST00000425315|ENST00000468526|ENST00000539907|ENST00000540617	249	uc001bet.3|uc010odo.2|uc010odp.2|uc001beu.4|uc010odn.2|BC021289|BC066116|BC090861|BC110909|BC126165|OTTHUMT00000008204|OTTHUMT00000008205|OTTHUMT00000008203|OTTHUMT00000008202|OTTHUMT00000008206	alkalinephosphatase,liver/bone/kidney
19106594		Coding	0.00358273	0.00333223	1.7551	down	8.32281	7.51126			uc021vol.1	uc021vol.1
19423512		Coding	0.00358273	0.00333223	1.7551	down	8.32281	7.51126			uc021ris.1	uc021ris.1
19213152		Coding	0.000744016	0.000520562	1.75441	up	9.58731	10.3983	ENST00000517140			ncrna:miRNAchromosome:GRCh37:6:20422549:20422632:1gene:ENSG00000252949gene_biotype:miRNAtranscript_biotype:miRNA
18750267	TP63	Coding	0.000250175	0.000103004	1.75436	down	6.3839	5.57295	ENST00000264731|ENST00000320472|ENST00000354600|ENST00000382063|ENST00000392460|ENST00000392461|ENST00000392463|ENST00000418709|ENST00000437221|ENST00000440651|ENST00000449992|ENST00000456148	8626	uc003fry.2|uc003frz.2|uc003frx.2|uc003fsc.2|uc003fsd.2|uc003fsb.2|uc003fsa.2|uc003fse.1|uc010hzc.1|uc010hzd.1|uc021xir.1|BC039815|OTTHUMT00000343865|OTTHUMT00000343867|OTTHUMT00000343868|OTTHUMT00000343878|OTTHUMT00000343874|OTTHUMT00000343879|OTTHUMT00000343875|OTTHUMT00000343866|OTTHUMT00000343873|OTTHUMT00000343872|OTTHUMT00000343876|OTTHUMT00000343877|OTTHUMT00000343869|OTTHUMT00000343870|OTT…	tumorproteinp63
19016154	HSPA1B|HSPA1A	Coding	0.000136067	1.89327e-05	1.75379	down	9.36732	8.55685		3304///3303	uc011iry.1|uc021zuj.1|BC009322|BC018740|BC057397|BC063507|OTTHUMT00000035305	heatshock70kDaprotein1B|heatshock70kDaprotein1A
19422297	RNU4-9P	Coding	0.00140377	0.00114356	1.75287	up	5.66736	6.47708	ENST00000364951			RNA,U4smallnuclear9,pseudogene
18816699	ANKMY2	Coding	0.000291932	0.000134178	1.75234	down	7.60376	6.79448	ENST00000306999	57037	uc003sti.3|uc010ktz.3|BC035353|OTTHUMT00000207600|OTTHUMT00000207601|OTTHUMT00000326246|OTTHUMT00000326247	ankyrinrepeatandMYNDdomaincontaining2
18963081	FAM215A	Coding	0.00037244	0.000191367	1.7521	up	6.29421	7.10329	ENST00000458392	23591	OTTHUMT00000255751	familywithsequencesimilarity215,memberA(non-proteincoding)
18951525	RABEP1	Coding	0.000516212	0.000313644	1.75166	down	8.00817	7.19945	ENST00000262477|ENST00000341923|ENST00000408982|ENST00000537505|ENST00000539669|ENST00000546142	9135	uc002gbj.3|uc002gbk.2|uc002gbl.4|uc002gbm.4|uc010clc.1|uc010cld.1|uc010vsw.1|BC041700	rabaptin,RABGTPasebindingeffectorprotein1
18898383	SRGAP1	Coding	0.000142964	2.30213e-05	1.75154	up	7.353	8.16163	ENST00000355086|ENST00000357825|ENST00000543397	57522	uc010ssp.1|uc001srt.3|uc001srv.2|BC053903	SLIT-ROBORhoGTPaseactivatingprotein1
19066310		Coding	0.00149022	0.00123418	1.74996	up	9.80218	10.6095			uc001hnb.3	DQ576410,uc001hnb.3
19068009		Coding	0.00149022	0.00123418	1.74996	up	9.80218	10.6095			uc021plm.1	DQ576410,uc021plm.1
18810467		Coding	0.000156393	3.59128e-05	1.74926	up	6.92316	7.72991			uc003ttf.3	BC053669,uc003ttf.3
19034432		Coding	0.000261392	0.00011093	1.74796	down	7.68687	6.88119			uc021ova.1	uc021ova.1
19034648		Coding	0.000261392	0.00011093	1.74796	down	7.68687	6.88119			uc021ovn.1	uc021ovn.1
19058781		Coding	0.000186335	5.65651e-05	1.7477	down	12.2243	11.4188			uc021oxu.1	uc021oxu.1
19400005		Coding	0.00156312	0.00130641	1.74727	up	8.00952	8.81462	ENST00000408353			ncrna:miRNAchromosome:GRCh37:12:118604604:118604676:1gene:ENSG00000221280gene_biotype:miRNAtranscript_biotype:miRNA
18857723		Coding	0.000221706	7.8162e-05	1.74638	up	6.21534	7.01971	ENST00000414772		uc004dgk.1|OTTHUMT00000056348|OTTHUMT00000056347	ensembl_havana_lincrna:lincRNAchromosome:GRCh37:X:45707328:45710447:-1gene:ENSG00000231566gene_biotype:lincRNAtranscript_biotype:processed_transcript|cdna:allchromosome:VEGA50:X:45707328:45710447:-1Gene:OTTHUMG00000021411|cdna:allchromosome:VEGA50:X:45707509:45710920:-1Gene:OTTHUMG00000021411
19035765		Coding	0.00267339	0.00240678	1.7443	down	7.23828	6.43563			uc021paa.1	uc021paa.1
19213517		Coding	0.00267339	0.00240678	1.7443	down	7.23828	6.43563			uc021ymu.1	uc021ymu.1
19224674		Coding	0.00267339	0.00240678	1.7443	down	7.23828	6.43563			uc021yna.1	uc021yna.1
19224676		Coding	0.00267339	0.00240678	1.7443	down	7.23828	6.43563			uc021ynf.1	uc021ynf.1
19224757		Coding	0.00267339	0.00240678	1.7443	down	7.23828	6.43563			uc021ypu.1	uc021ypu.1
19224787		Coding	0.00267339	0.00240678	1.7443	down	7.23828	6.43563			uc021yqn.1	uc021yqn.1
19224827		Coding	0.00267339	0.00240678	1.7443	down	7.23828	6.43563			uc021yrm.1	uc021yrm.1
19505677		Coding	0.00267339	0.00240678	1.7443	down	7.23828	6.43563			uc021ufw.1	uc021ufw.1
18846381	ALDH1A1	Coding	0.000144222	2.40257e-05	1.74311	down	7.72099	6.91933	ENST00000297785|ENST00000376939|ENST00000428593|ENST00000482210	216	uc004ajd.3|uc011lsg.2|uc011lsh.2|BC001505|OTTHUMT00000052679|OTTHUMT00000052683|OTTHUMT00000052682|OTTHUMT00000052680|OTTHUMT00000052681|OTTHUMT00000052684|OTTHUMT00000052685	aldehydedehydrogenase1family,memberA1
19082637		Coding	0.00087	0.000635643	1.74296	up	8.91262	9.71416	ENST00000517273			ncrna:miRNAchromosome:GRCh37:2:65003238:65003321:1gene:ENSG00000253082gene_biotype:miRNAtranscript_biotype:miRNA
19434740		Coding	0.000162345	4.04763e-05	1.74247	up	8.00876	8.80989	ENST00000516939			ncrna:miRNAchromosome:GRCh37:14:91031485:91031569:1gene:ENSG00000252748gene_biotype:miRNAtranscript_biotype:miRNA
18911547	HOXC6	Coding	0.000153267	3.45577e-05	1.74195	up	7.60245	8.40315	ENST00000243108	3223	uc001sev.3|BC074844|OTTHUMT00000358943	homeoboxC6
19219471		Coding	0.000157782	3.72363e-05	1.7414	up	5.81369	6.61394	ENST00000362760			ncrna:misc_RNAchromosome:GRCh37:6:90551048:90551143:1gene:ENSG00000199630gene_biotype:misc_RNAtranscript_biotype:misc_RNA
19008357	HSPA1B|HSPA1A	Coding	0.000142494	2.1934e-05	1.73953	down	9.31207	8.51337		3304///3303	uc011fhy.1|uc021zlk.1|BC009322|BC018740|BC057397|BC063507|OTTHUMT00000077143	heatshock70kDaprotein1B|heatshock70kDaprotein1A
19007154	HSPA1B|HSPA1A	Coding	0.000150885	3.04633e-05	1.73951	down	9.30804	8.50936		3304///3303	uc011eod.1|uc021zjh.1|BC009322|BC018740|BC057397|BC063507|OTTHUMT00000309426	heatshock70kDaprotein1B|heatshock70kDaprotein1A
19010472	HSPA1B|HSPA1A	Coding	0.00015444	3.49896e-05	1.73847	down	9.31541	8.51759		3304///3303	uc011gfv.2|uc021znr.1|BC009322|BC018740|BC057397|BC063507|OTTHUMT00000310269	heatshock70kDaprotein1B|heatshock70kDaprotein1A
19101353		Coding	0.000404166	0.000218841	1.73718	up	7.49027	8.28702	ENST00000515929			ncrna:miRNAchromosome:GRCh37:2:58289716:58289800:-1gene:ENSG00000251738gene_biotype:miRNAtranscript_biotype:miRNA
19037692		Coding	0.000201354	6.39115e-05	1.73669	down	9.29392	8.49758			uc021pcy.1	uc021pcy.1
18974550	ZNF738	Coding	0.000203081	6.59351e-05	1.73653	up	7.80102	8.59723	ENST00000311015|ENST00000380870	148203	uc002nps.4|uc002npt.3|OTTHUMT00000280564|OTTHUMT00000280565	zincfingerprotein738
19452701		Coding	0.000127353	1.62916e-05	1.73596	down	8.93084	8.13511			uc021sue.1	uc021sue.1
19259559		Coding	0.00114735	0.00090047	1.73593	up	10.4451	11.2408			uc003tqu.1	DQ575984,uc003tqu.1
19219168		Coding	0.000379378	0.000199955	1.73351	up	7.10914	7.90283	ENST00000516500			ncrna:miRNAchromosome:GRCh37:6:84077425:84077510:1gene:ENSG00000252309gene_biotype:miRNAtranscript_biotype:miRNA
19167663		Coding	0.000273935	0.000119926	1.73299	up	9.72062	10.5139			uc021xuc.1	HH932813,uc021xuc.1
18687940	SNX7	Coding	0.000261392	0.000110932	1.73237	down	7.69196	6.89921	ENST00000306121|ENST00000370189|ENST00000473868|ENST00000529992	51375	uc010ouc.2|uc010oud.2|uc001dsa.3|BC010349|BC018105|OTTHUMT00000029610|OTTHUMT00000029609|OTTHUMT00000343385|OTTHUMT00000343386	sortingnexin7
18842688	URM1	Coding	0.000107246	9.09482e-06	1.73175	up	7.96859	8.76082	ENST00000372847|ENST00000372850|ENST00000372853|ENST00000452446|ENST00000483206	81605	uc011may.1|uc004buv.2|BC003581|OTTHUMT00000054425|OTTHUMT00000054423|OTTHUMT00000054422|OTTHUMT00000054424|OTTHUMT00000054426	ubiquitinrelatedmodifier1
18767157	EDNRA	Coding	0.00017321	4.70343e-05	1.73138	down	7.15492	6.36299	ENST00000324300|ENST00000339690|ENST00000358556|ENST00000394047|ENST00000503721|ENST00000506066|ENST00000511804	1909	uc010ipg.2|uc003iky.3|uc010ipe.1|uc010ipf.1|BC022511|OTTHUMT00000364635|OTTHUMT00000364640|OTTHUMT00000364638|OTTHUMT00000364636|OTTHUMT00000364637|OTTHUMT00000364639	endothelinreceptortypeA
19561888		Coding	0.000375452	0.000194468	1.73107	up	8.54092	9.33258	ENST00000410458			ncrna:miRNAchromosome:GRCh37:22:16564242:16564323:1gene:ENSG00000222390gene_biotype:miRNAtranscript_biotype:miRNA
19289366		Coding	0.010894	0.0107168	1.7288	up	6.04512	6.8349			OTTHUMT00000381448	cdna:allchromosome:VEGA50:8:120850976:120852625:-1Gene:OTTHUMG00000165011
19378569		Coding	0.0454439	0.0452962	1.72855	up	5.93154	6.7211			uc021qht.1	DQ581441,uc021qht.1
18688319	GPSM2	Coding	0.000302101	0.000140817	1.72827	down	7.78905	6.99972	ENST00000264126|ENST00000406462	29899	uc010ovc.2|uc010ovd.2|uc010ove.1|BC027732|OTTHUMT00000032400|OTTHUMT00000032401|OTTHUMT00000032402|OTTHUMT00000324129|OTTHUMT00000324130	G-proteinsignalingmodulator2
19018339		Coding	0.00145484	0.0011972	1.72807	up	5.77726	6.56643			uc011jrx.1	AK123889,uc011jrx.1
18786243	ZBED3	Coding	0.000107246	8.50839e-06	1.72797	up	7.54978	8.33886	ENST00000255198|ENST00000505685	84327	uc003kev.1|uc021yar.1|BC007239|OTTHUMT00000219970|OTTHUMT00000369058|OTTHUMT00000369059	zincfinger,BED-typecontaining3
19234190		Coding	0.000428404	0.000237073	1.72711	up	6.33768	7.12604	ENST00000516179			ncrna:snRNAchromosome:GRCh37:6:160141447:160141572:-1gene:ENSG00000251988gene_biotype:snRNAtranscript_biotype:snRNA
18950849		Coding	0.000918757	0.000678237	1.72638	up	7.85211	8.63985			uc002dth.3	AB040413,AB055226,AK304513,BC062756,BC104642,BOLA2,BOLA2B,CR627362,CU687812,ENSG00000169627,ENSG00000183336,ENSG00000205534,LOC440354,NM_001039182,NR_002473,NR_002593,SLC7A5P1,uc002dth.3
18696123	ACTN2	Coding	0.000164823	4.163e-05	1.72372	up	9.07516	9.86068	ENST00000366578|ENST00000492634|ENST00000542672|ENST00000545611|ENST00000546208	88	uc001hyf.2|uc001hyg.2|uc009xgi.1|uc010pxu.1|BC047901|BC051770|OTTHUMT00000096628|OTTHUMT00000096631|OTTHUMT00000096629|OTTHUMT00000096630|OTTHUMT00000099199	actinin,alpha2
19213968		Coding	0.000156393	3.6195e-05	1.72352	down	8.01825	7.23288			uc021ytk.1	uc021ytk.1
19224991		Coding	0.000156393	3.6195e-05	1.72352	down	8.01825	7.23288			uc021ytm.1	uc021ytm.1
18978710	ZNF749	Coding	0.000123029	1.48118e-05	1.72333	up	6.12863	6.91383	ENST00000334181	388567	uc002qoq.2|OTTHUMT00000317879|OTTHUMT00000317880	zincfingerprotein749
19326764		Coding	0.000681368	0.000456874	1.72208	up	9.12749	9.91164	ENST00000516302			ncrna:miRNAchromosome:GRCh37:X:12166437:12166520:-1gene:ENSG00000252111gene_biotype:miRNAtranscript_biotype:miRNA
18906379	PRIM1	Coding	0.00115771	0.000909223	1.7216	down	8.47106	7.68731	ENST00000338193|ENST00000537418|ENST00000552853	5557	uc001smd.3|BC005266	primase,DNA,polypeptide1(49kDa)
19353312		Coding	0.0167356	0.0165542	1.72068	down	5.28386	4.50088			uc021pte.1	FU270193,uc021pte.1
18980094	LOC729458	Coding	0.000134358	1.82057e-05	1.72053	down	7.92803	7.14518	ENST00000358469	729458		methyl-CpG-bindingdomainprotein3-like2-like
19342910		Coding	0.00740564	0.00717284	1.71857	up	7.76554	8.54674	ENST00000517203			ncrna:miRNAchromosome:GRCh37:10:67469818:67469902:1gene:ENSG00000253012gene_biotype:miRNAtranscript_biotype:miRNA
19308393	SNORA84|MIR3651	Coding	0.000107246	9.11428e-06	1.71766	up	8.14043	8.92087	ENST00000459229	100124534///100500918	uc010mqv.3	smallnucleolarRNA,H/ACAbox84|microRNA3651
19138112	FAM43A	Coding	0.000107246	1.0814e-05	1.71691	up	6.42318	7.20299	ENST00000329759	131583	uc003fuj.3|BC039689|BC064989|OTTHUMT00000342734	familywithsequencesimilarity43,memberA
19425079		Coding	0.0012876	0.00103496	1.7166	up	6.72303	7.50258	ENST00000411127			ncrna:miRNAchromosome:GRCh37:13:88840114:88840175:-1gene:ENSG00000223059gene_biotype:miRNAtranscript_biotype:miRNA
19383644	MIR548L	Coding	0.000597398	0.00038263	1.71633	up	5.29685	6.07617	ENST00000408303	100302275		microRNA548l
19130599		Coding	0.000238811	8.9959e-05	1.71286	up	6.36572	7.14213	ENST00000362650		uc021xau.1	ncrna:snRNAchromosome:GRCh37:3:77141208:77141314:1gene:ENSG00000199520gene_biotype:snRNAtranscript_biotype:snRNA
18903593	LMO3	Coding	0.000198413	6.22661e-05	1.71278	up	7.30668	8.08302	ENST00000261169|ENST00000320122|ENST00000354662|ENST00000441439|ENST00000534946|ENST00000535535|ENST00000537304|ENST00000537568|ENST00000540445|ENST00000540848|ENST00000541295|ENST00000541846|ENST00000542544|ENST00000447609	55885	BC050085|uc001rdm.2|uc001rdn.2|uc001rdl.2|uc001rdj.2|uc010shy.2|uc010shz.2|uc001rdk.2|uc009zij.2|uc001rdo.2|uc001rdp.2|uc009zii.2|uc009zik.2|BC026311	LIMdomainonly3(rhombotin-like2)
18864607	KIAA1217	Coding	0.000144222	2.38126e-05	1.71155	up	7.20198	7.97728	ENST00000307544|ENST00000376451|ENST00000376452|ENST00000376454|ENST00000376462|ENST00000396445|ENST00000396446|ENST00000430453|ENST00000442879|ENST00000450158|ENST00000458595|ENST00000481700	56243	uc001irs.3|uc001irt.4|uc001iru.4|uc001irv.1|uc001irw.3|uc001irx.3|uc001iry.3|uc001irz.3|uc001isa.1|uc010qcy.2|uc010qcz.2|uc010qda.1|BC136521|BC144227|OTTHUMT00000047220|OTTHUMT00000316958|OTTHUMT00000047223|OTTHUMT00000047221|OTTHUMT00000047226|OTTHUMT00000316959|OTTHUMT00000047228|OTTHUMT00000047222|OTTHUMT00000047224|OTTHUMT00000047225|OTTHUMT00000047227
18970977	ATP8B1	Coding	0.0006023	0.000386656	1.71117	up	6.6062	7.38118	ENST00000283684|ENST00000536015	5205	uc002lgw.3|OTTHUMT00000256097	ATPase,aminophospholipidtransporter,classI,type8B,member1
18781309	PCDHB5	Coding	0.000147831	2.68359e-05	1.71055	up	7.25635	8.03081	ENST00000231134|ENST00000537936	26167	uc003liq.3|BC001186|OTTHUMT00000251811	protocadherinbeta5
19524076		Coding	0.00140547	0.00114571	1.71044	up	4.83404	5.60841	ENST00000516262			ncrna:snoRNAchromosome:GRCh37:19:47451546:47451631:1gene:ENSG00000252071gene_biotype:snoRNAtranscript_biotype:snoRNA
19461212		Coding	0.00096759	0.000727977	1.7104	up	6.6004	7.37473	ENST00000390774			ncrna:miRNAchromosome:GRCh37:15:93829464:93829552:-1gene:ENSG00000212063gene_biotype:miRNAtranscript_biotype:miRNA
19522477		Coding	0.000245492	9.88622e-05	1.70999	up	5.66873	6.44272			uc002olc.1	AX746869,uc002olc.1
18955858		Coding	0.000887642	0.000651418	1.7099	up	6.27696	7.05088	ENST00000505978		OTTHUMT00000368658	havana:lincRNAchromosome:GRCh37:17:49410040:49411451:1gene:ENSG00000249982gene_biotype:lincRNAtranscript_biotype:lincRNA|cdna:allchromosome:VEGA50:17:49410040:49411451:1Gene:OTTHUMG00000162373
18689844	CA14	Coding	0.000127418	1.65056e-05	1.70984	down	7.08928	6.31542	ENST00000369111|ENST00000483993	23632	uc001etx.3|uc009wln.3|BC034412|OTTHUMT00000035064|OTTHUMT00000035065	carbonicanhydraseXIV
19037727		Coding	0.000147831	2.69221e-05	1.70967	down	11.6331	10.8594			uc021pde.1	uc021pde.1
19058158		Coding	0.000147831	2.69221e-05	1.70967	down	11.6331	10.8594			uc021ouv.1	uc021ouv.1
19062295		Coding	0.000147831	2.69221e-05	1.70967	down	11.6331	10.8594			uc021pcg.1	uc021pcg.1
19062298		Coding	0.000147831	2.69221e-05	1.70967	down	11.6331	10.8594			uc021pcl.1	uc021pcl.1
19062301		Coding	0.000147831	2.69221e-05	1.70967	down	11.6331	10.8594			uc021pcq.1	uc021pcq.1
19062304		Coding	0.000147831	2.69221e-05	1.70967	down	11.6331	10.8594			uc021pcv.1	uc021pcv.1
18737057	FN1	Coding	0.00016561	4.21879e-05	1.7095	up	7.49262	8.26619	ENST00000265313|ENST00000323926|ENST00000336916|ENST00000345488|ENST00000346544|ENST00000354785|ENST00000356005|ENST00000357009|ENST00000357867|ENST00000359671|ENST00000421182|ENST00000426059|ENST00000432072|ENST00000443816|ENST00000446046|ENST00000490833	2335	uc002vfe.3|uc002vfl.3|uc002vfh.3|uc002vfg.3|uc002vff.3|uc002vfa.3|uc002vez.3|uc002vfb.3|uc002vfc.3|uc002vfi.3|uc002vfj.3|uc002vfk.1|uc010fva.1|uc010fvb.1|uc010fvc.1|uc010fvd.1|uc010zjp.2|BC117176|BC143754|OTTHUMT00000256668|OTTHUMT00000256669|OTTHUMT00000256667|OTTHUMT00000337234|OTTHUMT00000256670|OTTHUMT00000337226|OTTHUMT00000337235|OTTHUMT00000337233|OTTHUMT00000337230|OTTHUMT00000337229|OTTH…	fibronectin1
18834776	TP53INP1	Coding	0.000347658	0.000171285	1.70816	up	6.41519	7.18763	ENST00000342697|ENST00000378776|ENST00000448464	94241	uc003yhh.3|uc003yhg.3|BC074813|OTTHUMT00000379818|OTTHUMT00000379817	tumorproteinp53induciblenuclearprotein1
18781061		Coding	0.00116409	0.000917737	1.70506	up	5.01023	5.78005				UBE2D2,OTTHUMT00000372458
19246475		Coding	0.000205145	6.71585e-05	1.70466	up	9.22373	9.99322			uc022acm.1	DQ573852,uc022acm.1
19259463		Coding	0.000205145	6.71585e-05	1.70466	up	9.22373	9.99322			uc011kcm.2	DQ584971,uc011kcm.2
19259557		Coding	0.000205145	6.71585e-05	1.70466	up	9.22373	9.99322			uc011kct.2	DQ584971,uc011kct.2
19259634		Coding	0.000205145	6.71585e-05	1.70466	up	9.22373	9.99322			uc022adu.1	DQ584971,uc022adu.1
18898437	TBK1	Coding	0.000272974	0.000118659	1.70286	down	7.26127	6.49331	ENST00000331710	29110	uc001ssc.2|BC034950	TANK-bindingkinase1
18864103	CAMK1D|LOC283070	Coding	0.000285591	0.000128841	1.70225	up	7.01856	7.786	ENST00000378845|ENST00000378847|ENST00000487696	57118///283070	uc001iln.3|uc001ilo.3|uc001ilp.4|BC035745|OTTHUMT00000046821|OTTHUMT00000046820|OTTHUMT00000046822	calcium/calmodulin-dependentproteinkinaseID|uncharacterizedLOC283070
18829503	POP1	Coding	0.000159866	3.88501e-05	1.70177	down	7.83158	7.06455	ENST00000349693|ENST00000401707	10940	uc003yij.4|uc011lgv.2|uc003yik.3|BC011529|OTTHUMT00000379471|OTTHUMT00000379470|OTTHUMT00000379469|OTTHUMT00000379472	processingofprecursor1,ribonucleaseP/MRPsubunit(S.cerevisiae)
19274158		Coding	0.00208349	0.00182038	1.70162	up	5.83812	6.60503	ENST00000458954			ncrna:miRNAchromosome:GRCh37:8:12435514:12435661:1gene:ENSG00000238460gene_biotype:miRNAtranscript_biotype:miRNA
18767749	LOC100506013	Coding	0.000759725	0.000536131	1.7009	down	7.50271	6.73641	ENST00000507152	100506013	uc003iqv.2|OTTHUMT00000364313|OTTHUMT00000364314|OTTHUMT00000364315|OTTHUMT00000364316|OTTHUMT00000364317
18945737	CREBBP	Coding	0.000512224	0.000308167	1.70021	up	9.05046	9.81617	ENST00000262367|ENST00000323508|ENST00000382070	1387	uc002cvw.3|uc002cvv.3|OTTHUMT00000251591	CREBbindingprotein
18726315	AGAP1-IT1	Coding	0.000307799	0.000144307	1.69916	up	6.04736	6.81218	ENST00000440498	100506749	OTTHUMT00000329671	AGAP1intronictranscript1(non-proteincoding)
18680634		Coding	0.000210348	7.023e-05	1.69907	up	6.66479	7.42953	ENST00000455464			cdna:knownchromosome:GRCh37:1:334140:342806:1gene:ENSG00000224813gene_biotype:pseudogenetranscript_biotype:processed_transcript
19437046		Coding	0.0115246	0.0113497	1.69809	down	6.76751	6.00359			uc021roc.1	uc021roc.1
19167985		Coding	0.00126404	0.00100849	1.69743	up	10.1817	10.9451			uc021xum.1	HH834010,uc021xum.1
18840464	DAPK1-IT1	Coding	0.000153091	3.43522e-05	1.69735	up	6.23938	7.00267	ENST00000431813	100506897	OTTHUMT00000052935	DAPK1intronictranscript1(non-proteincoding)
19517989		Coding	0.000142901	2.24614e-05	1.6966	down	9.33059	8.56794	ENST00000401118			ncrna:miRNAchromosome:GRCh37:19:6495959:6496045:1gene:ENSG00000215937gene_biotype:miRNAtranscript_biotype:miRNA
18916023	KPNA3	Coding	0.000581128	0.000367575	1.69478	down	9.72971	8.96861	ENST00000261667	3839	uc001vdj.2|BC017355|BC035090|OTTHUMT00000044939|OTTHUMT00000044940	karyopherinalpha3(importinalpha4)
19259890		Coding	0.000930585	0.000688481	1.69433	up	8.06388	8.82459			uc003tvp.3	BC006435,uc003tvp.3
19517772		Coding	0.000221609	7.7593e-05	1.69314	down	10.7149	9.95523				uc021unh.1
18759978	ANKRD18DP	Coding	0.00023772	8.87103e-05	1.69259	up	6.38598	7.14522	ENST00000435620	348840	uc003fyx.3|uc010iat.2	ankyrinrepeatdomain18D,pseudogene
19005649	APOBEC3D	Coding	0.000198413	6.22491e-05	1.69201	down	7.55789	6.79915	ENST00000216099|ENST00000381568|ENST00000427494	140564	uc003awt.4|uc003awu.4|uc010gxu.3|uc021wpq.1|OTTHUMT00000321232	apolipoproteinBmRNAeditingenzyme,catalyticpolypeptide-like3D
18746379	ARHGAP31	Coding	0.000136067	1.91205e-05	1.69141	down	7.76268	7.00445	ENST00000264245|ENST00000543280	57514	uc003ecj.4|BC112163|OTTHUMT00000354942|OTTHUMT00000354943	RhoGTPaseactivatingprotein31
19342503		Coding	0.000209212	6.93973e-05	1.69099	up	6.96014	7.71801	ENST00000411250		uc021pqj.1	ncrna:snoRNAchromosome:GRCh37:10:51383526:51383726:1gene:ENSG00000223182gene_biotype:snoRNAtranscript_biotype:snoRNA
19352245		Coding	0.000209212	6.93973e-05	1.69099	up	6.96014	7.71801	ENST00000411179		uc021pql.1	ncrna:snoRNAchromosome:GRCh37:10:51611024:51611224:-1gene:ENSG00000223111gene_biotype:snoRNAtranscript_biotype:snoRNA
18950228	LOC728888	Coding	0.00172721	0.00146976	1.69084	up	9.66783	10.4256	ENST00000524087	728888	OTTHUMT00000374094	nuclearporecomplex-interactingprotein-like3-like
18913309	SUGT1	Coding	0.00104928	0.000810193	1.69068	down	9.66897	8.91137	ENST00000343788|ENST00000483074|ENST00000535397|ENST00000310528	10910	BC000911|uc001vhc.2|uc001vhb.2|uc010thb.1|OTTHUMT00000276380|OTTHUMT00000045104|OTTHUMT00000045106	SGT1,suppressorofG2alleleofSKP1(S.cerevisiae)
18737581	EPHA4	Coding	0.000147831	2.63726e-05	1.68989	up	6.18564	6.94257	ENST00000281821|ENST00000392071|ENST00000409854|ENST00000409938|ENST00000469354	2043	uc002vmq.3|uc002vmr.2|uc010zlm.1|BC026327|BC105000|OTTHUMT00000332696|OTTHUMT00000256836|OTTHUMT00000335499|OTTHUMT00000332695|OTTHUMT00000332697|OTTHUMT00000332698|OTTHUMT00000332699|OTTHUMT00000332700|OTTHUMT00000332701|OTTHUMT00000332702|OTTHUMT00000333850|OTTHUMT00000333851|OTTHUMT00000335500	EPHreceptorA4
19102043		Coding	0.000292196	0.000134933	1.6891	up	8.44039	9.19665	ENST00000408692			ncrna:miRNAchromosome:GRCh37:2:68459353:68459421:-1gene:ENSG00000221619gene_biotype:miRNAtranscript_biotype:miRNA
19244647	SNORD93	Coding	0.000236345	8.80049e-05	1.68773	down	9.04026	8.28518	ENST00000408813	692210	uc003svl.3	smallnucleolarRNA,C/Dbox93
18867744	CEP55	Coding	0.000294932	0.000136516	1.68746	down	8.08667	7.33181	ENST00000358339|ENST00000371485|ENST00000496302	55165	uc001kiq.4|uc009xug.3|BC008947|OTTHUMT00000049434|OTTHUMT00000049436|OTTHUMT00000049435	centrosomalprotein55kDa
18849354	FNBP1	Coding	0.000269241	0.000116688	1.68654	up	8.08039	8.83446	ENST00000355681|ENST00000372415|ENST00000372416|ENST00000420781|ENST00000443566|ENST00000446176|ENST00000479142	23048	uc004byw.1|uc004byv.1|uc004byx.1|uc004byy.1|uc004byz.1|uc004bza.2|uc011mbu.1|uc011mbv.1|uc011mbw.1|BC101755|BC143513|BC143514|BC143515|OTTHUMT00000054631|OTTHUMT00000054630|OTTHUMT00000054633|OTTHUMT00000054629|OTTHUMT00000054632|OTTHUMT00000054634|OTTHUMT00000054635|OTTHUMT00000054636	forminbindingprotein1
19224744		Coding	0.00132641	0.00107191	1.68632	down	8.58877	7.83488			uc021ype.1	uc021ype.1
19213732		Coding	0.000243703	9.6683e-05	1.68585	down	6.49113	5.73765			uc021ypc.1	uc021ypc.1
18785839	SGTB	Coding	0.000389588	0.000207884	1.68584	down	7.28495	6.53148	ENST00000381007	54557	uc003jud.3|BC012044|OTTHUMT00000215057|OTTHUMT00000370112	smallglutamine-richtetratricopeptiderepeat(TPR)-containing,beta
18755993	FSTL1|MIR198	Coding	0.000150885	3.17659e-05	1.68487	up	8.23025	8.98288	ENST00000295633|ENST00000424703|ENST00000485968|ENST00000539471	11167///406975	uc003eds.3|uc021xcw.1|uc010hrb.2|uc011bjh.2|BC000055|OTTHUMT00000355399|OTTHUMT00000355402|OTTHUMT00000355406|OTTHUMT00000355401|OTTHUMT00000355403|OTTHUMT00000355404|OTTHUMT00000355405|OTTHUMT00000355407|OTTHUMT00000355408|OTTHUMT00000355409	follistatin-like1|microRNA198
19218359		Coding	0.000577459	0.000363689	1.6846	down	8.19077	7.43836			uc021zbd.1	uc021zbd.1
19063534		Coding	0.00271888	0.00245808	1.68439	down	6.44252	5.69029			uc001gmv.3	DQ601755,uc001gmv.3
18903358	TAS2R43	Coding	0.00345293	0.0031994	1.68425	up	5.63403	6.38614	ENST00000531678	259289	uc001qzq.1|BC117423	tastereceptor,type2,member43
18739427	PROKR1	Coding	0.000246713	0.000100691	1.68401	up	8.15326	8.90516	ENST00000303786|ENST00000394342	10887	BC100960|uc010yqj.2|OTTHUMT00000251760	prokineticinreceptor1
18930667	NEO1	Coding	0.000371159	0.000190307	1.68364	up	8.67928	9.43086	ENST00000261908|ENST00000339362|ENST00000379842|ENST00000560328|ENST00000560352|ENST00000560262|ENST00000558964	4756	BC143270|BC143271|uc002avm.4|uc002avn.4|uc010uky.2|uc010ukx.2|uc010ukz.2|BC117161|OTTHUMT00000257472	neogenin1
19012533		Coding	0.00127242	0.00101794	1.68326	up	5.88403	6.63529			uc011hec.1	AK123889,uc011hec.1
18982716	CLIP3	Coding	0.000210489	7.06193e-05	1.68299	up	6.9075	7.65853	ENST00000360535|ENST00000534959|ENST00000544037	25999	uc010eeq.2|uc002ocz.2|BC013116	CAP-GLYdomaincontaininglinkerprotein3
19058751		Coding	0.0107609	0.0105801	1.68289	down	8.78554	8.0346			uc021oxl.1	uc021oxl.1
19062289		Coding	0.0107609	0.0105801	1.68289	down	8.78554	8.0346			uc021pbx.1	uc021pbx.1
19195275		Coding	0.0107609	0.0105801	1.68289	down	8.78554	8.0346			uc021yjp.1	uc021yjp.1
19195280		Coding	0.0107609	0.0105801	1.68289	down	8.78554	8.0346			uc021yjw.1	uc021yjw.1
19206684		Coding	0.0107609	0.0105801	1.68289	down	8.78554	8.0346			uc021yjs.1	uc021yjs.1
19206714		Coding	0.0107609	0.0105801	1.68289	down	8.78554	8.0346			uc021ykg.1	uc021ykg.1
19213674		Coding	0.0107609	0.0105801	1.68289	down	8.78554	8.0346			uc021ynm.1	uc021ynm.1
18693224	PLA2G4A	Coding	0.000435193	0.000242269	1.68284	down	7.21243	6.46153	ENST00000367466|ENST00000419192|ENST00000442353|ENST00000466600	5321	uc001gsc.3|uc010pos.2|BC114340|OTTHUMT00000086236|OTTHUMT00000086237	phospholipaseA2,groupIVA(cytosolic,calcium-dependent)
19195276		Coding	0.00245323	0.00217799	1.68274	down	9.14599	8.39517			uc021yjr.1	uc021yjr.1
19206683		Coding	0.00245323	0.00217799	1.68274	down	9.14599	8.39517			uc021yjq.1	uc021yjq.1
19206687		Coding	0.00245323	0.00217799	1.68274	down	9.14599	8.39517			uc021yjx.1	uc021yjx.1
19298798	MIR3153	Coding	0.000459128	0.000263532	1.68204	down	8.96439	8.21418		100422936	uc022bjn.1	microRNA3153
19064848		Coding	0.0002596	0.000109328	1.67983	up	5.57484	6.32315	ENST00000362601			ncrna:misc_RNAchromosome:GRCh37:1:202884008:202884108:-1gene:ENSG00000199471gene_biotype:misc_RNAtranscript_biotype:misc_RNA
19311807		Coding	0.000159694	3.85498e-05	1.67975	up	7.96724	8.71548	ENST00000401362			ncrna:miRNAchromosome:GRCh37:9:132353755:132353841:-1gene:ENSG00000216181gene_biotype:miRNAtranscript_biotype:miRNA
18987825	PCSK2	Coding	0.000490988	0.000291448	1.67855	up	9.48126	10.2285	ENST00000262545|ENST00000377899|ENST00000459871|ENST00000536609	5126	uc002wpl.3|uc010zrm.2|uc002wpm.3|uc002wpn.3|BC005815|BC040546|OTTHUMT00000078120|OTTHUMT00000101859|OTTHUMT00000127139|OTTHUMT00000127138	proproteinconvertasesubtilisin/kexintype2
18792498	E2F3-IT1	Coding	0.000151153	3.26876e-05	1.67826	up	5.78712	6.53409	ENST00000433182		OTTHUMT00000039983	E2F3intronictranscript1(non-proteincoding)
19213800		Coding	0.0251764	0.024999	1.67825	down	6.32396	5.57701			uc021yqk.1	uc021yqk.1
18748010	PLS1	Coding	0.000152046	3.39529e-05	1.67816	down	7.13522	6.38834	ENST00000337777|ENST00000457734|ENST00000497002	5357	BC031083|uc010huv.3|uc003eva.3|uc003euz.3|OTTHUMT00000354436|OTTHUMT00000354435|OTTHUMT00000354434|OTTHUMT00000354437|OTTHUMT00000354438|OTTHUMT00000354439|OTTHUMT00000354440|OTTHUMT00000354441|OTTHUMT00000354442|OTTHUMT00000354443|OTTHUMT00000354444|OTTHUMT00000354477	plastin1
19213952		Coding	0.00026015	0.000109748	1.67814	down	7.68676	6.9399			uc021ysb.1	uc021ysb.1
18721559	TNFAIP6	Coding	0.000415012	0.000227183	1.67749	up	8.56082	9.30712	ENST00000243347	7130	uc002txk.3|BC030205|OTTHUMT00000254834|OTTHUMT00000332404	tumornecrosisfactor,alpha-inducedprotein6
18828821	LRRCC1	Coding	0.000719897	0.000496319	1.6773	down	7.27179	6.52565	ENST00000360375|ENST00000414626|ENST00000426019	85444	uc003ycw.3|uc003ycy.3|uc010lzz.2|uc010maa.2|uc022awx.1|BC030701|OTTHUMT00000380267|OTTHUMT00000380272|OTTHUMT00000380268|OTTHUMT00000380269|OTTHUMT00000380270|OTTHUMT00000380271	leucinerichrepeatandcoiled-coilcentrosomalprotein1
19253216	MIR490	Coding	0.000384153	0.000203632	1.67716	up	4.96624	5.71226	ENST00000384865	574443	uc022amd.1	microRNA490
18768990	CRMP1	Coding	0.000109993	1.16849e-05	1.67671	up	7.71699	8.46262	ENST00000324989|ENST00000511535|ENST00000512574|ENST00000534845|ENST00000397890	1400	BC000252|uc003gis.3|uc003giq.3|uc003gir.3|BC007613|OTTHUMT00000246814|OTTHUMT00000358872|OTTHUMT00000358870|OTTHUMT00000358873|OTTHUMT00000358874	collapsinresponsemediatorprotein1
18973075	SLC44A2	Coding	0.000137031	1.95254e-05	1.67666	down	8.5014	7.75582	ENST00000335757|ENST00000380614|ENST00000407327	57153	uc002mpf.3|uc002mpe.4|uc002mpg.1|uc002mph.3|uc002mpi.3|BC040556	solutecarrierfamily44,member2
19224675		Coding	0.00214445	0.00188177	1.6765	down	6.79229	6.04684			uc021ynb.1	uc021ynb.1
19224677		Coding	0.00214445	0.00188177	1.6765	down	6.79229	6.04684			uc021yng.1	uc021yng.1
19485733		Coding	0.00214445	0.00188177	1.6765	down	6.79229	6.04684			uc021tpu.1	uc021tpu.1
19125060		Coding	0.00016911	4.41592e-05	1.67636	up	6.43394	7.17926	ENST00000515965			ncrna:snRNAchromosome:GRCh37:3:12556205:12556306:1gene:ENSG00000251774gene_biotype:snRNAtranscript_biotype:snRNA
19227084		Coding	0.000485612	0.000287419	1.67579	up	8.42976	9.1746			uc021yys.1	DQ591995,uc021yys.1
19101607	SNORA70B	Coding	0.00332469	0.00307241	1.67558	up	6.22104	6.96571	ENST00000384210	100124537	uc010fck.1	smallnucleolarRNA,H/ACAbox70B
18831283	LOC100653358|LOC100507200|LOC100288646|LOC100287654|LOC100286914	Coding	0.000384308	0.00020434	1.67551	up	6.6913	7.4359	ENST00000523795	100653358///100507200///100288646///100287654///100286914		putativeuncharacterizedproteinC20orf69-like
18714167	HNRNPU-AS1	Coding	0.00660373	0.00636392	1.67508	up	7.35022	8.09445		284702	uc001iav.3|OTTHUMT00000097166	HNRNPUantisenseRNA1(non-proteincoding)
18871127		Coding	0.000162259	4.0367e-05	1.67473	down	8.58575	7.84183	ENST00000456355		OTTHUMT00000047013	cdna:putativechromosome:GRCh37:10:17275324:17276832:-1gene:ENSG00000234961gene_biotype:antisensetranscript_biotype:antisense|cdna:allchromosome:VEGA50:10:17275324:17276832:-1Gene:OTTHUMG00000017742
18803830	POPDC3	Coding	0.000305165	0.00014262	1.67464	down	6.05475	5.31091	ENST00000254765|ENST00000474760	64208	uc003prb.3|uc003pra.3|BC022323|OTTHUMT00000041651|OTTHUMT00000041652|OTTHUMT00000041653|OTTHUMT00000041654	popeyedomaincontaining3
19541530		Coding	0.00216509	0.00190105	1.67448	up	9.25501	9.99873	ENST00000401198		uc021wbe.1	ncrna:miRNAchromosome:GRCh37:20:19570741:19570831:1gene:ENSG00000216017gene_biotype:miRNAtranscript_biotype:miRNA
19284243		Coding	0.00444905	0.00418695	1.67328	up	5.77465	6.51733	ENST00000459268			ncrna:snoRNAchromosome:GRCh37:8:27612549:27612639:-1gene:ENSG00000238624gene_biotype:snoRNAtranscript_biotype:snoRNA
18689259		Coding	0.000339556	0.000164165	1.67278	up	5.37405	6.1163	ENST00000424474		OTTHUMT00000037573	havana:lincRNAchromosome:GRCh37:1:143154493:143169960:1gene:ENSG00000237291gene_biotype:lincRNAtranscript_biotype:lincRNA|cdna:allchromosome:VEGA50:1:143154493:143169960:1Gene:OTTHUMG00000013474
19213799		Coding	0.000471487	0.000274715	1.67262	down	6.51617	5.77406			uc021yqj.1	uc021yqj.1
19193865		Coding	0.000256096	0.000106741	1.67138	down	7.23832	6.49728	ENST00000516578			ncrna:snoRNAchromosome:GRCh37:5:170710663:170710717:1gene:ENSG00000252387gene_biotype:snoRNAtranscript_biotype:snoRNA
19340330		Coding	0.000364889	0.000185905	1.67112	up	5.9486	6.68941			uc001imr.1	AK055017,uc001imr.1
19224749		Coding	0.0131032	0.0129185	1.67048	down	8.8082	8.06794			uc021ypn.1	uc021ypn.1
19434422		Coding	0.00270572	0.00244468	1.67015	up	9.16562	9.9056	ENST00000408251		uc021rwz.1	ncrna:miRNAchromosome:GRCh37:14:79084209:79084318:1gene:ENSG00000221178gene_biotype:miRNAtranscript_biotype:miRNA
18972589	MBD3L2|LOC729458	Coding	0.000227521	8.23009e-05	1.67011	down	8.03542	7.29548	ENST00000381393|ENST00000412046	125997///729458	uc010dvf.1	methyl-CpGbindingdomainprotein3-like2|methyl-CpG-bindingdomainprotein3-like2-like
19281245	MIR1205	Coding	0.000569439	0.000358021	1.66987	up	6.42029	7.16003	ENST00000408844	100302161	uc022bbg.1	microRNA1205
18765037	CDS1	Coding	0.00022281	7.89799e-05	1.6697	down	6.99455	6.25496	ENST00000295887	1040	uc011ccv.2|uc010ike.1|BC074833|BC074881|OTTHUMT00000252817|OTTHUMT00000363041	CDP-diacylglycerolsynthase(phosphatidatecytidylyltransferase)1
19066312		Coding	0.000150885	3.20704e-05	1.66948	up	8.98681	9.72621			uc021pji.1	DQ584971,uc021pji.1
18990304	DOK5	Coding	0.000543808	0.000336804	1.66909	up	5.23932	5.97839	ENST00000262593|ENST00000491469|ENST00000395939	55816	BC008992|uc002xwy.3|OTTHUMT00000079778|OTTHUMT00000079777|OTTHUMT00000079779|OTTHUMT00000259221	dockingprotein5
18717750	ZNF638-IT1	Coding	0.000240223	9.34849e-05	1.66904	up	6.44754	7.18656	ENST00000434786	100507113	OTTHUMT00000327430	ZNF638intronictranscript1(non-proteincoding)
18912529	CCNA1	Coding	0.000151153	3.35377e-05	1.66879	down	6.99321	6.25441	ENST00000255465|ENST00000418263|ENST00000440264|ENST00000449823|ENST00000491116	8900	uc001uvs.4|uc010abp.3|uc010abq.3|uc001uvr.4|uc010abr.3|uc010teo.2|BC036346|OTTHUMT00000044514|OTTHUMT00000044516|OTTHUMT00000044515	cyclinA1
18828136	CHD7	Coding	0.000147831	2.65403e-05	1.66872	down	6.36138	5.62264	ENST00000307121|ENST00000423902|ENST00000524602|ENST00000525508|ENST00000529472	55636	uc003xue.3|uc003xuf.3|uc022aux.1	chromodomainhelicaseDNAbindingprotein7
18954647	RAMP2	Coding	0.00243002	0.0021508	1.66804	up	6.98572	7.72387	ENST00000253796	10266	uc002ibg.3|uc010cyt.3|uc021txv.1|BC027975	receptor(Gprotein-coupled)activitymodifyingprotein2
19165948		Coding	0.000238618	8.94673e-05	1.66738	down	5.99948	5.26189			uc003ifn.3	AK090904,uc003ifn.3
19230993		Coding	0.000658598	0.000431569	1.66598	up	8.51505	9.25142	ENST00000408617			ncrna:miRNAchromosome:GRCh37:6:105629024:105629107:-1gene:ENSG00000221544gene_biotype:miRNAtranscript_biotype:miRNA
18772395	DKK2	Coding	0.000154343	3.48841e-05	1.66535	up	8.62995	9.36577	ENST00000285311|ENST00000510463|ENST00000513208	27123	uc003hyi.3|uc003hyj.1|uc010ilw.1|BC075077|BC126328|OTTHUMT00000253959|OTTHUMT00000363391|OTTHUMT00000363390|OTTHUMT00000363305	dickkopf2homolog(Xenopuslaevis)
18691653	RGS4	Coding	0.000151153	3.25447e-05	1.66428	up	5.29952	6.03441	ENST00000367906|ENST00000367908|ENST00000367909|ENST00000421743|ENST00000491263|ENST00000527809|ENST00000531057	5999	uc001gcl.4|uc009wva.3|uc009wuy.3|uc009wuz.3|BC000737|BC051869|OTTHUMT00000083198|OTTHUMT00000083199|OTTHUMT00000083200|OTTHUMT00000083197	regulatorofG-proteinsignaling4
19439984	GPR135	Coding	0.00164457	0.00138384	1.66393	up	5.99055	6.72515	ENST00000395116	64582	OTTHUMT00000276941	Gprotein-coupledreceptor135
18978692	ZNF460	Coding	0.000133975	1.7936e-05	1.66312	up	7.98325	8.71714	ENST00000360338|ENST00000537645	10794	uc002qog.2|uc010ygv.1|BC118625	zincfingerprotein460
18986625	ZNF776	Coding	0.00020038	6.32094e-05	1.66261	up	6.32369	7.05714	ENST00000317178|ENST00000431353|ENST00000489376	284309	uc002qqa.3|BC136752|BC136753|OTTHUMT00000346722|OTTHUMT00000346735|OTTHUMT00000346738|OTTHUMT00000346736|OTTHUMT00000346737	zincfingerprotein776
18878690	CTR9	Coding	0.000613289	0.000394899	1.66243	down	9.42049	8.68719	ENST00000361367	9646	uc001mja.3|BC058914	Ctr9,Paf1/RNApolymeraseIIcomplexcomponent,homolog(S.cerevisiae)
18792596	ACOT13	Coding	0.000113057	1.22851e-05	1.66203	down	7.2069	6.47395	ENST00000230048|ENST00000476436|ENST00000537591	55856	uc010jpv.3|uc003nek.3|BC000894|OTTHUMT00000040010|OTTHUMT00000040011	acyl-CoAthioesterase13
19057873		Coding	0.000581684	0.000368242	1.66192	up	6.22312	6.95598	ENST00000459294			ncrna:miRNAchromosome:GRCh37:1:143437327:143437409:-1gene:ENSG00000238439gene_biotype:miRNAtranscript_biotype:miRNA
19134231		Coding	0.00266148	0.00238452	1.66188	down	8.12488	7.39206	ENST00000516436			ncrna:snRNAchromosome:GRCh37:3:139107119:139107206:1gene:ENSG00000252245gene_biotype:snRNAtranscript_biotype:snRNA
18947130	NPIPL3	Coding	0.00114708	0.000899638	1.65997	up	10.2275	10.9587	ENST00000354563|ENST00000398875	23117	uc010vdq.1|uc021tgb.1|BC061522	nuclearporecomplexinteractingprotein-like3
18799129	ECI2	Coding	0.000142494	2.18943e-05	1.65979	down	6.89655	6.16554	ENST00000361538|ENST00000380118|ENST00000380125|ENST00000413766|ENST00000465828	10455	uc021yku.1|uc003mwd.3|uc003mwf.3|uc003mwc.3|uc003mwe.3|uc010jnr.1|BC002668|BC016781|BC017474|BC033841|BC034702|OTTHUMT00000039719|OTTHUMT00000039714|OTTHUMT00000039718|OTTHUMT00000039715|OTTHUMT00000039716|OTTHUMT00000039720|OTTHUMT00000039721|OTTHUMT00000039722|OTTHUMT00000352844|OTTHUMT00000352845|OTTHUMT00000352846	enoyl-CoAdeltaisomerase2
19449760		Coding	0.000151153	3.34115e-05	1.65966	up	8.59399	9.32487	ENST00000401164			ncrna:miRNAchromosome:GRCh37:15:59508845:59508925:1gene:ENSG00000215983gene_biotype:miRNAtranscript_biotype:miRNA
19554306		Coding	0.000214883	7.35925e-05	1.65955	up	5.51785	6.24865	ENST00000422356			cdna:knownchromosome:GRCh37:21:10181168:10182885:1gene:ENSG00000236557gene_biotype:protein_codingtranscript_biotype:protein_coding
19424081		Coding	0.00490055	0.00462165	1.65841	up	5.87413	6.60393	ENST00000410459			ncrna:miRNAchromosome:GRCh37:13:49326225:49326292:-1gene:ENSG00000222391gene_biotype:miRNAtranscript_biotype:miRNA
18947151	SEZ6L2	Coding	0.000150885	2.99667e-05	1.65731	up	7.44061	8.16945	ENST00000308713|ENST00000346932|ENST00000350527|ENST00000537485	26470	uc002dur.4|uc002dus.4|uc010vec.2|uc010ved.2|uc002dup.4|uc002duq.4|BC000567|OTTHUMT00000255154|OTTHUMT00000255153	seizurerelated6homolog(mouse)-like2
19213807		Coding	0.00116628	0.000920379	1.65725	down	9.49464	8.76585			uc021yra.1	uc021yra.1
19467048		Coding	0.000429805	0.000238082	1.6572	up	5.8196	6.54835			uc021tcd.1	uc021tcd.1
18917376	ANKRD10-IT1	Coding	0.00146428	0.00120714	1.65624	up	6.58672	7.31463	ENST00000426991		OTTHUMT00000106495	ANKRD10intronictranscript1(non-proteincoding)
19213685		Coding	0.00140753	0.00115133	1.6562	down	9.45999	8.73211			uc021ynp.1	uc021ynp.1
19224743		Coding	0.00140753	0.00115133	1.6562	down	9.45999	8.73211			uc021ypd.1	uc021ypd.1
19224747		Coding	0.00140753	0.00115133	1.6562	down	9.45999	8.73211			uc021ypk.1	uc021ypk.1
19436004		Coding	0.00140753	0.00115133	1.6562	down	9.45999	8.73211			uc021sdz.1	uc021sdz.1
19485736		Coding	0.00140753	0.00115133	1.6562	down	9.45999	8.73211			uc021tpx.1	uc021tpx.1
19298527		Coding	0.000265531	0.000114416	1.65577	up	5.11236	5.83986	ENST00000365653			ncrna:misc_RNAchromosome:GRCh37:9:86607847:86607948:1gene:ENSG00000202523gene_biotype:misc_RNAtranscript_biotype:misc_RNA
19080388	SNORD53	Coding	0.000777351	0.000550677	1.65425	up	7.81587	8.54205		26796	uc002rmq.1	smallnucleolarRNA,C/Dbox53
19213492	HIST1H2BF|HIST1H2BC|HIST1H2BI|HIST1H2BE|HIST1H2BG	Coding	0.000634056	0.000412532	1.65392	down	10.4243	9.69844	ENST00000359985	8343///8347///8346///8344///8339	BC096123|BC096120|OTTHUMT00000040108	histonecluster1,H2bf|histonecluster1,H2bc|histonecluster1,H2bi|histonecluster1,H2be|histonecluster1,H2bg
19396122		Coding	0.000258711	0.000108637	1.65366	down	10.1339	9.40821			uc010ssc.1	DM110804,uc010ssc.1
18791832	GUSBP3|GUSBP9	Coding	0.000307799	0.000144229	1.65316	up	8.76677	9.492	ENST00000513408	653188///100049076	uc010ixn.2|uc003jxc.4|uc003jxd.4|uc003jxn.3|uc010ixm.1	glucuronidase,betapseudogene3|glucuronidase,betapseudogene9
19375777	SNORA54	Coding	0.000197245	6.13192e-05	1.65242	up	7.22746	7.95204	ENST00000384281	677833	uc001lxd.1	smallnucleolarRNA,H/ACAbox54
19480740		Coding	0.000201354	6.39872e-05	1.65176	down	8.56552	7.84152	ENST00000459378			ncrna:miRNAchromosome:GRCh37:16:90001312:90001422:-1gene:ENSG00000239174gene_biotype:miRNAtranscript_biotype:miRNA
18834110	JPH1	Coding	0.000197245	6.14156e-05	1.65169	down	8.90814	8.1842	ENST00000342232|ENST00000518195	56704	uc003yae.3|uc003yaf.3|uc003yag.1|BC140875|BC140876|OTTHUMT00000379102|OTTHUMT00000379104|OTTHUMT00000379105	junctophilin1
18939907	THOC6	Coding	0.000142901	2.23501e-05	1.65074	up	8.06949	8.7926	ENST00000253952|ENST00000326266	79228	uc002ctd.2|uc002ctb.2|uc002cta.2|BC003118|BC050674	THOcomplex6homolog(Drosophila)
19103347	RNU7-64P	Coding	0.00413401	0.00388081	1.65066	up	5.90665	6.6297	ENST00000516484			RNA,U7smallnuclear64pseudogene
19559286	KRTAP12-1	Coding	0.00275637	0.0024994	1.65039	up	6.12448	6.84728	ENST00000391617	353332	uc002zfv.3|BC119713|BC127648|OTTHUMT00000128043	keratinassociatedprotein12-1
18716264	QPCT	Coding	0.000139592	2.07307e-05	1.65036	down	6.9431	6.22032	ENST00000338415|ENST00000537448	25797	uc002rqg.3|BC036721|BC047756|OTTHUMT00000218572|OTTHUMT00000326530|OTTHUMT00000326531|OTTHUMT00000326532|OTTHUMT00000326533|OTTHUMT00000326534	glutaminyl-peptidecyclotransferase
19224748		Coding	0.00107231	0.000831697	1.65016	down	9.49406	8.77145			uc021ypm.1	uc021ypm.1
18702851	LRRC40	Coding	0.000638435	0.000416281	1.64914	down	8.07539	7.35367	ENST00000370952	55631	uc001der.2|BC008586|OTTHUMT00000025914	leucinerichrepeatcontaining40
19033873		Coding	0.00347831	0.00322945	1.64898	down	7.90447	7.1829	ENST00000383967			ncrna:snRNAchromosome:GRCh37:1:143687359:143687519:1gene:ENSG00000206694gene_biotype:snRNAtranscript_biotype:snRNA
19034690		Coding	0.00347831	0.00322945	1.64898	down	7.90447	7.1829	ENST00000364313			ncrna:snRNAchromosome:GRCh37:1:147874868:147875028:1gene:ENSG00000201183gene_biotype:snRNAtranscript_biotype:snRNA
18983336	BLVRB	Coding	0.000186335	5.6398e-05	1.6487	down	9.08837	8.36704	ENST00000263368	645	uc002onw.2|BC109371	biliverdinreductaseB(flavinreductase(NADPH))
18817009		Coding	0.000652493	0.000426803	1.64816	up	7.28102	8.00188				AC021876.3,OTTHUMT00000327210
19302662		Coding	0.000262371	0.000112113	1.64793	up	7.61515	8.3358	ENST00000458976			ncrna:snoRNAchromosome:GRCh37:9:133325241:133325342:1gene:ENSG00000238298gene_biotype:snoRNAtranscript_biotype:snoRNA
19054098		Coding	0.000442762	0.000248858	1.64749	up	6.62126	7.34152			uc001dbv.3	AK128734,uc001dbv.3
18805901	RGS17	Coding	0.000744016	0.000521737	1.64746	down	7.00398	6.28374	ENST00000206262|ENST00000367225	26575	uc003qpm.3|BC013117|OTTHUMT00000042773	regulatorofG-proteinsignaling17
19298626	CDC20P1	Coding	0.000486378	0.000288136	1.64713	down	9.51154	8.79159	ENST00000541670			celldivisioncycle20homolog(S.cerevisiae)pseudogene1
19319735	RNU7-7P	Coding	0.00150928	0.0012516	1.6465	up	5.27168	5.99108	ENST00000458919			RNA,U7smallnuclear7pseudogene
19065149	RN5S74	Coding	0.000515697	0.000310998	1.64625	down	9.87475	9.15556	ENST00000363538			RNA,5Sribosomal74
18859620	BEX1	Coding	0.000165435	4.18743e-05	1.64589	up	6.747	7.46587	ENST00000372728	55859	uc004ejt.1|uc022cbj.1|BC126427|OTTHUMT00000058925	brainexpressed,X-linked1
19403400	TAS2R50	Coding	0.000170006	4.52203e-05	1.64505	up	5.02073	5.73886	ENST00000506868	259296	BC112100|uc001qzl.2|OTTHUMT00000370192	tastereceptor,type2,member50
18924072	PYGL	Coding	0.000273935	0.000119846	1.64459	down	8.57144	7.85371	ENST00000216392|ENST00000532462|ENST00000544180	5836	uc010tqq.2|uc001wyu.3|uc001wyw.4|uc010anz.1|BC009895|BC082229|BC095850|BC110791	phosphorylase,glycogen,liver
18724027	CYP20A1	Coding	0.000533215	0.00032831	1.64448	up	6.6661	7.38373	ENST00000356079|ENST00000421618|ENST00000429815|ENST00000461371	57404	uc002uzv.4|uc002uzw.4|uc002uzx.4|uc002uzy.4|uc010ftw.3|uc010zif.2|BC020616|BC033752|OTTHUMT00000256328|OTTHUMT00000336102|OTTHUMT00000336103|OTTHUMT00000336101|OTTHUMT00000336104|OTTHUMT00000336105|OTTHUMT00000336167|OTTHUMT00000336168|OTTHUMT00000336169|OTTHUMT00000336170|OTTHUMT00000336171	cytochromeP450,family20,subfamilyA,polypeptide1
19412301		Coding	0.00253891	0.00226231	1.64412	up	6.34097	7.05828	ENST00000516383		uc021rfl.1	ncrna:snoRNAchromosome:GRCh37:12:122976660:122976788:-1gene:ENSG00000252192gene_biotype:snoRNAtranscript_biotype:snoRNA
19531465		Coding	0.00026015	0.000109882	1.6439	up	6.27174	6.98886			uc002nod.1	DQ576791,uc002nod.1
18692266	DARS2	Coding	0.00026854	0.000116149	1.64385	down	8.60882	7.89174	ENST00000239457|ENST00000361951|ENST00000471476	55157	uc001gjh.2|BC045173|OTTHUMT00000084220|OTTHUMT00000084241|OTTHUMT00000084221	aspartyl-tRNAsynthetase2,mitochondrial
18755859	LSAMP	Coding	0.000162129	4.00659e-05	1.64374	up	6.20103	6.91802	ENST00000484092|ENST00000490035|ENST00000498645|ENST00000539563	4045	uc003ebs.3|uc010hqq.2|uc011bis.2|BC033803|OTTHUMT00000356022|OTTHUMT00000354495|OTTHUMT00000354641|OTTHUMT00000354496|OTTHUMT00000354642|OTTHUMT00000354643|OTTHUMT00000354805	limbicsystem-associatedmembraneprotein
18911588	TAS2R14	Coding	0.00058922	0.000373971	1.64361	up	7.00572	7.72259	ENST00000381852	50840	BC101994|uc001qzj.3|BC069148|BC103699	tastereceptor,type2,member14
18840223	PSAT1	Coding	0.000269241	0.000116744	1.64346	up	10.3587	11.0754	ENST00000347159|ENST00000376588|ENST00000421149	29968	uc004ala.3|uc004alb.3|BC000971|BC004863|BC016645|BC018129|OTTHUMT00000052778|OTTHUMT00000052777	phosphoserineaminotransferase1
19435761	SNORD114-11	Coding	0.000117855	1.32227e-05	1.64147	up	4.70125	5.41624	ENST00000363738	767589	uc001yjb.3	smallnucleolarRNA,C/Dbox114-11
19222581		Coding	0.000156393	3.60542e-05	1.64076	up	7.65725	8.37162			uc021zhn.1	DQ586009,uc021zhn.1
18731710	LOC100506123	Coding	0.000288646	0.000131103	1.64042	up	5.97613	6.6902	ENST00000411738|ENST00000430893|ENST00000492960	100506123	uc002sxv.4|OTTHUMT00000328922|OTTHUMT00000328921|OTTHUMT00000328919|OTTHUMT00000328923
19496041		Coding	0.0153791	0.0151957	1.64039	down	8.37215	7.65812			uc021tps.1	uc021tps.1
18803047	IBTK	Coding	0.000731431	0.000505857	1.63971	down	8.7604	8.04696	ENST00000306270|ENST00000510291|ENST00000503631	25998	BC143736|uc003pjl.1|uc011dyu.1|uc003pjm.2|uc010kbi.1|uc011dyv.1|uc011dyw.1|BC113696|BC113698|BC143745|OTTHUMT00000366161|OTTHUMT00000041337|OTTHUMT00000366162|OTTHUMT00000041338|OTTHUMT00000041339|OTTHUMT00000366159|OTTHUMT00000366160|OTTHUMT00000366163|OTTHUMT00000366165	inhibitorofBrutonagammaglobulinemiatyrosinekinase
18952259	SHISA6	Coding	0.000137031	1.95333e-05	1.63968	up	7.51676	8.23018	ENST00000409168|ENST00000432116|ENST00000441885|ENST00000528745	388336	uc002gna.4|uc010com.3|uc002gnc.2|uc010con.3|OTTHUMT00000333971|OTTHUMT00000333969|OTTHUMT00000333970	shisahomolog6(Xenopuslaevis)
18906129		Coding	0.000262371	0.000112201	1.63885	down	6.75978	6.0471	ENST00000548595			cdna:knownchromosome:GRCh37:12:56498398:56507689:-1gene:ENSG00000257553gene_biotype:antisensetranscript_biotype:antisense
18915712	NUFIP1	Coding	0.00172175	0.00146419	1.63877	down	7.97522	7.2626	ENST00000379161	26747	uc001uzp.2|BC017745|OTTHUMT00000044755	nuclearfragileXmentalretardationproteininteractingprotein1
18708783	TRMT1L	Coding	0.000238811	9.11217e-05	1.6382	down	7.30906	6.59695	ENST00000367504|ENST00000367506|ENST00000465827	81627	uc010pon.2|uc001grf.4|BC045535|OTTHUMT00000085787|OTTHUMT00000098695|OTTHUMT00000085788|OTTHUMT00000085789	tRNAmethyltransferase1homolog(S.cerevisiae)-like
18834839	HRSP12	Coding	0.000135125	1.84561e-05	1.63774	down	7.15836	6.44666	ENST00000254878|ENST00000519155|ENST00000520989	10247	uc003yii.1|BC010280|BC012592|BC093059|OTTHUMT00000379687|OTTHUMT00000379692|OTTHUMT00000380677|OTTHUMT00000379688|OTTHUMT00000379690|OTTHUMT00000379691|OTTHUMT00000380870	heat-responsiveprotein12
19390511	WNK1	Coding	0.000274991	0.000120658	1.63744	up	6.09915	6.81059		65125	BC130469|BC130467	WNKlysinedeficientproteinkinase1
18963939	RNFT1	Coding	0.00098218	0.00074416	1.63715	down	7.0636	6.35241	ENST00000305783|ENST00000442346	51136	uc002iya.3|uc002iyb.3|uc002iyc.3|uc002iyd.4|uc010wop.1|BC088365|OTTHUMT00000308958|OTTHUMT00000308959|OTTHUMT00000308960|OTTHUMT00000308961|OTTHUMT00000308962|OTTHUMT00000308963|OTTHUMT00000308964	ringfingerprotein,transmembrane1
19218115		Coding	0.00551236	0.00527334	1.63702	up	6.38615	7.09722	ENST00000516444			ncrna:misc_RNAchromosome:GRCh37:6:52955199:52955301:1gene:ENSG00000252253gene_biotype:misc_RNAtranscript_biotype:misc_RNA
19021128		Coding	0.00061276	0.000394226	1.63678	up	6.70969	7.42055	ENST00000358533			cdna:knownchromosome:GRCh37:1:721320:722513:1gene:ENSG00000197049gene_biotype:protein_codingtranscript_biotype:protein_coding
18866997	ZMIZ1	Coding	0.000238811	9.26687e-05	1.63674	up	8.19927	8.9101	ENST00000334512|ENST00000360331|ENST00000372347|ENST00000394592|ENST00000446377|ENST00000478357	57178	uc001kaf.2|uc001kae.3|uc001kag.2|uc001kah.1|uc010qlq.1|OTTHUMT00000048944|OTTHUMT00000048946|OTTHUMT00000048945	zincfinger,MIZ-typecontaining1
19276407		Coding	0.00365356	0.00340648	1.6364	up	5.68307	6.39359			OTTHUMT00000376687	cdna:allchromosome:VEGA50:8:37920399:37921309:1Gene:OTTHUMG00000164002
18709736	RAB7L1	Coding	0.000201354	6.41714e-05	1.63585	down	7.99458	7.28454	ENST00000235932|ENST00000367139|ENST00000414729|ENST00000437324|ENST00000446390|ENST00000468887	8934	uc001hde.4|uc010prr.2|uc009xbp.3|uc001hdf.4|uc009xbq.3|BC002585|OTTHUMT00000087733|OTTHUMT00000087732|OTTHUMT00000087734|OTTHUMT00000099670|OTTHUMT00000087735	RAB7,memberRASoncogenefamily-like1
18983185	DYRK1B	Coding	0.000132265	1.75636e-05	1.63542	up	7.07871	7.78838	ENST00000323039|ENST00000348817|ENST00000430012	9149	uc002omj.3|uc002omk.3|uc002omi.3|uc002oml.3|BC018751|BC025291	dual-specificitytyrosine-(Y)-phosphorylationregulatedkinase1B
18912115	GTF3A	Coding	0.000523907	0.000319739	1.63529	down	9.11326	8.40371	ENST00000381140|ENST00000470606	2971	uc001ure.2|uc001urf.2|uc001urg.2|OTTHUMT00000044281|OTTHUMT00000044283|OTTHUMT00000044282|OTTHUMT00000044284|OTTHUMT00000044285|OTTHUMT00000044286|OTTHUMT00000044288|OTTHUMT00000044289|OTTHUMT00000044290	generaltranscriptionfactorIIIA
18927409	HEATR5A	Coding	0.000711521	0.000488617	1.63528	down	7.41714	6.7076	ENST00000382464|ENST00000389961|ENST00000404677|ENST00000439348|ENST00000439727|ENST00000543095	25938	uc001wrf.4|uc001wrg.1|uc001wrh.3|uc010ami.3	HEATrepeatcontaining5A
19457800		Coding	0.00103115	0.000793061	1.63526	up	7.48434	8.19385	ENST00000410654			ncrna:miRNAchromosome:GRCh37:15:57258523:57258595:-1gene:ENSG00000222586gene_biotype:miRNAtranscript_biotype:miRNA
19174347		Coding	0.00129538	0.00104403	1.63522	up	6.10869	6.81818	ENST00000458860			ncrna:snoRNAchromosome:GRCh37:4:103780550:103780653:-1gene:ENSG00000238948gene_biotype:snoRNAtranscript_biotype:snoRNA
18955438		Coding	0.0101648	0.00995547	1.63515	down	8.631	7.92157	ENST00000506504		OTTHUMT00000365146	cdna:knownchromosome:GRCh37:17:47481443:47482559:1gene:ENSG00000250186gene_biotype:antisensetranscript_biotype:antisense|cdna:allchromosome:VEGA50:17:47481443:47482559:1Gene:OTTHUMG00000161492
18878727		Coding	0.000245338	9.80178e-05	1.63469	down	8.14593	7.43691	ENST00000526867			cdna:putativechromosome:GRCh37:11:11373973:11374854:1gene:ENSG00000255351gene_biotype:antisensetranscript_biotype:antisense
18925895	TRIP11	Coding	0.000585016	0.000370668	1.63459	down	7.49339	6.78446	ENST00000267622|ENST00000542257|ENST00000555105	9321	uc001xzy.3|uc001xzz.4|uc010auf.2|BC146845	thyroidhormonereceptorinteractor11
18867483	KIF20B	Coding	0.00124637	0.000991015	1.63409	down	7.91778	7.20929	ENST00000260753|ENST00000371728|ENST00000394289|ENST00000416354|ENST00000478929	9585	uc001kgr.1|uc001kgs.1|uc001kgt.1|uc001kgu.3|uc009xtw.1|OTTHUMT00000049328|OTTHUMT00000049330|OTTHUMT00000049332|OTTHUMT00000049329|OTTHUMT00000049331	kinesinfamilymember20B
19449898		Coding	0.0034803	0.00323319	1.6335	up	6.98622	7.69419			uc002ajg.1	DQ596118,uc002ajg.1
18949010	LOC283922	Coding	0.000139874	2.09242e-05	1.63346	up	8.03062	8.73855	ENST00000429810	283922	uc010vms.1|uc002fcr.2	pyruvatedehydrogenasephosphataseregulatorysubunitpseudogene
18691598	UAP1	Coding	0.000377748	0.000198394	1.63333	down	9.00148	8.29367	ENST00000271469|ENST00000367924|ENST00000367925|ENST00000486089|ENST00000367926	6675	BC009377|uc001gce.4|OTTHUMT00000083202|OTTHUMT00000083204|OTTHUMT00000083203|OTTHUMT00000097648|OTTHUMT00000083205|OTTHUMT00000083206|OTTHUMT00000097647	UDP-N-acteylglucosaminepyrophosphorylase1
18908246		Coding	0.000476826	0.00028041	1.63314	down	9.05434	8.34669	ENST00000355965			29kDaproteingene:ENSG00000197041
18796274	PNRC1	Coding	0.000718117	0.000494314	1.63282	up	8.25121	8.95857	ENST00000336032|ENST00000354922|ENST00000369472	10957	uc003pmv.3|uc003pmx.3|uc021zcp.1|BC018112|OTTHUMT00000041471|OTTHUMT00000041472|OTTHUMT00000041473	proline-richnuclearreceptorcoactivator1
18759603	APOD	Coding	0.00039913	0.000215033	1.63213	up	6.37775	7.08451	ENST00000343267	347	uc003fur.2|uc011bsx.1|BC007402|OTTHUMT00000342004|OTTHUMT00000342005|OTTHUMT00000342006|OTTHUMT00000342007|OTTHUMT00000342008	apolipoproteinD
18709011	ASPM	Coding	0.00202384	0.00176019	1.63209	down	8.46058	7.75386	ENST00000294732|ENST00000367406|ENST00000367408|ENST00000367409	259266	uc001gtv.3|uc001gtu.3|uc001gtw.4|OTTHUMT00000088257|OTTHUMT00000088256	asp(abnormalspindle)homolog,microcephalyassociated(Drosophila)
18821565	RNF148	Coding	0.000292196	0.000134768	1.632	up	6.36702	7.07367	ENST00000434824|ENST00000447240	378925	uc003vkk.1|BC029264|OTTHUMT00000347424|OTTHUMT00000347425	ringfingerprotein148
18884207	C11orf1	Coding	0.000964168	0.000723257	1.63097	up	6.95938	7.6651	ENST00000260276|ENST00000528125|ENST00000529270|ENST00000530214	64776	uc001pmd.3|uc001pme.3|BC020628	chromosome11openreadingframe1
18879255	HTATIP2	Coding	0.000366591	0.000186971	1.62831	down	8.13535	7.43197	ENST00000419348|ENST00000421577|ENST00000443524|ENST00000451739|ENST00000530266|ENST00000531058|ENST00000532081|ENST00000532505	10553	uc001mpx.2|uc009yib.1|uc001mpz.2|uc009yia.1|uc001mpy.4|BC002439|BC015358	HIV-1Tatinteractiveprotein2,30kDa
18782402	HMMR	Coding	0.000552145	0.000343557	1.62822	down	7.04932	6.34603	ENST00000353866|ENST00000358715|ENST00000393915|ENST00000416990|ENST00000426586|ENST00000432118|ENST00000434157	3161	uc003lzh.3|uc011dem.2|uc003lzf.3|uc003lzg.3|BC108904|OTTHUMT00000317352|OTTHUMT00000252752|OTTHUMT00000252751|OTTHUMT00000374161|OTTHUMT00000374163|OTTHUMT00000374164|OTTHUMT00000374165|OTTHUMT00000374166|OTTHUMT00000374167	hyaluronan-mediatedmotilityreceptor(RHAMM)
18849596		Coding	0.000672487	0.000444795	1.62819	down	9.57424	8.87098	ENST00000506798			ncrna:lincRNAchromosome:GRCh37:9:135894816:135896553:-1gene:ENSG00000248272
18867318	FAM35A	Coding	0.00110512	0.000862534	1.62818	down	7.33115	6.62789	ENST00000298784|ENST00000298786|ENST00000358313|ENST00000437629	54537	uc001kei.4|uc001kej.4|BC051863|OTTHUMT00000049196|OTTHUMT00000049173|OTTHUMT00000049197	familywithsequencesimilarity35,memberA
18769496	DCAF16	Coding	0.00037865	0.000199279	1.62742	up	8.13379	8.83637	ENST00000382247|ENST00000507768|ENST00000536863	54876	uc003gpn.3|uc021xmp.1|BC050697|BC068025|BC101716|BC101718|OTTHUMT00000250371|OTTHUMT00000360138|OTTHUMT00000360237	DDB1andCUL4associatedfactor16
19097859	RN5S85	Coding	0.00117492	0.000929746	1.62733	down	8.76705	8.06455	ENST00000365378			RNA,5Sribosomal85
19043441		Coding	0.000681368	0.000456415	1.62717	up	10.1504	10.8527			uc010pvt.1	DQ584939,uc010pvt.1
19246473		Coding	0.000681368	0.000456415	1.62717	up	10.1504	10.8527			uc003tnl.1	DQ584939,uc003tnl.1
19246975		Coding	0.000681368	0.000456415	1.62717	up	10.1504	10.8527			uc022aeu.1	DQ584939,uc022aeu.1
19259465		Coding	0.000681368	0.000456415	1.62717	up	10.1504	10.8527			uc022adh.1	DQ597892,uc022adh.1
19259653		Coding	0.000681368	0.000456415	1.62717	up	10.1504	10.8527			uc003tsl.1	DQ597892,uc003tsl.1
18912660	WBP4	Coding	0.000290885	0.00013296	1.62648	down	7.7681	7.06635	ENST00000379487|ENST00000542082	11193	uc001uxt.3|uc010tfd.2|BC104879|BC108310|OTTHUMT00000044655	WWdomainbindingprotein4(forminbindingprotein21)
19512917		Coding	0.00590631	0.00566478	1.6259	down	6.54796	5.84672			uc021uhd.1	DQ594388,uc021uhd.1
18688261	FAM102B	Coding	0.000273343	0.000119115	1.62381	down	7.72634	7.02696	ENST00000370035|ENST00000405454|ENST00000437902	284611	uc010ouy.2|BC127898|BC140863|OTTHUMT00000030188|OTTHUMT00000323368|OTTHUMT00000323367	familywithsequencesimilarity102,memberB
19047668		Coding	0.000729979	0.000504457	1.62314	down	6.36825	5.66947			uc021ogq.1	uc021ogq.1
19276729		Coding	0.000375452	0.000195561	1.62302	up	7.39991	8.09859	ENST00000516367			ncrna:miRNAchromosome:GRCh37:8:39418456:39418546:1gene:ENSG00000252176gene_biotype:miRNAtranscript_biotype:miRNA
18765135	AFF1	Coding	0.000197245	6.14721e-05	1.62253	up	8.76587	9.46411	ENST00000307808|ENST00000395142|ENST00000395146|ENST00000511996|ENST00000541943|ENST00000544085	4299	uc011ccz.2|uc011ccx.2|uc003hqh.2|uc003hqi.1|uc003hqj.4|uc003hqk.4|uc011ccy.2|uc011cda.2|BC114930|OTTHUMT00000253053|OTTHUMT00000363464|OTTHUMT00000363457|OTTHUMT00000363458|OTTHUMT00000363459|OTTHUMT00000363460|OTTHUMT00000363461|OTTHUMT00000363462|OTTHUMT00000363463	AF4/FMR2family,member1
19557404		Coding	0.000624096	0.000402533	1.62209	up	6.57134	7.2692			uc002ymc.1	AK074469,uc002ymc.1
18922001	EIF5	Coding	0.000172787	4.65583e-05	1.62113	down	10.2677	9.57066	ENST00000216554|ENST00000392715|ENST00000558506|ENST00000560200	1983	uc001ymq.3|uc001ymt.3|uc001ymr.3|uc001ymu.3|BC007728|BC032866	eukaryotictranslationinitiationfactor5
19066313		Coding	0.0017992	0.0015476	1.62109	up	9.30172	9.99869			uc001hnd.3	DQ575983,uc001hnd.3
19246474		Coding	0.0017992	0.0015476	1.62109	up	9.30172	9.99869			uc003tnm.3	DQ599799,uc003tnm.3
19246976		Coding	0.0017992	0.0015476	1.62109	up	9.30172	9.99869			uc022aev.1	DQ599799,uc022aev.1
18764601	USO1	Coding	0.000290885	0.000133347	1.62102	down	9.13818	8.44127	ENST00000264904|ENST00000508939|ENST00000514213|ENST00000538159	8615	uc003hiu.3|uc003hiv.3|uc003hiw.3|BC032654|OTTHUMT00000363147|OTTHUMT00000366944|OTTHUMT00000366945|OTTHUMT00000366946|OTTHUMT00000366947|OTTHUMT00000366948
19030788		Coding	0.0101626	0.00994782	1.62085	up	9.03077	9.72753			uc021ooz.1	HH834010,uc021ooz.1
18898260	XRCC6BP1	Coding	0.000595765	0.000380062	1.62034	down	6.92141	6.22512	ENST00000300145|ENST00000546709	91419	uc001sqp.3|BC012776|BC115381|BC115382	XRCC6bindingprotein1
19247164		Coding	0.000520208	0.000316612	1.62025	up	5.94583	6.64204			uc022afe.1	DQ580039,uc022afe.1
18904196	IPO8	Coding	0.000672487	0.000445044	1.61915	down	7.9449	7.24967	ENST00000256079|ENST00000544829|ENST00000545286	10526	uc010sjt.2|uc001rjd.3|uc001rje.1	importin8
18916232	NEK3	Coding	0.000393662	0.000211234	1.61876	down	7.19285	6.49796	ENST00000339406|ENST00000378101|ENST00000400357|ENST00000547422	4752	uc010tgy.2|uc010tgx.2|uc001vgh.3|uc001vgi.3|BC019916|OTTHUMT00000045046|OTTHUMT00000045047	NIMA(neverinmitosisgenea)-relatedkinase3
19488353		Coding	0.00526682	0.00500419	1.61845	up	6.59911	7.29372			uc002hlc.3	DQ586142,uc002hlc.3
19488368		Coding	0.00526682	0.00500419	1.61845	up	6.59911	7.29372			uc002hlq.3	DQ586142,uc002hlq.3
19488387		Coding	0.00526682	0.00500419	1.61845	up	6.59911	7.29372			uc021tvk.1	DQ586142,uc021tvk.1
19488393		Coding	0.00526682	0.00500419	1.61845	up	6.59911	7.29372			uc021tvo.1	DQ586142,uc021tvo.1
19488552		Coding	0.00526682	0.00500419	1.61845	up	6.59911	7.29372			uc021twc.1	DQ586142,uc021twc.1
19495421		Coding	0.00526682	0.00500419	1.61845	up	6.59911	7.29372			uc002gba.3	DQ570124,uc002gba.3
19499168		Coding	0.00526682	0.00500419	1.61845	up	6.59911	7.29372			uc021tvx.1	DQ570124,uc021tvx.1
18709041	ZBTB41	Coding	0.0009653	0.00072483	1.61824	down	6.88017	6.18575	ENST00000367405|ENST00000467322	360023	uc001gtx.1|uc009wyz.1|BC132818|BC136600|OTTHUMT00000088249|OTTHUMT00000088250	zincfingerandBTBdomaincontaining41
19318327		Coding	0.00108616	0.000844201	1.61718	up	6.95975	7.65323	ENST00000516039			ncrna:snoRNAchromosome:GRCh37:X:2729941:2730021:1gene:ENSG00000251848gene_biotype:snoRNAtranscript_biotype:snoRNA
19213518		Coding	0.0003773	0.000197381	1.61556	down	7.33341	6.64137			uc021ymv.1	uc021ymv.1
18905147		Coding	0.000726049	0.000501347	1.61545	down	7.82567	7.13374	ENST00000550468		uc010smi.1	cdna:knownchromosome:GRCh37:12:49658939:49667089:-1gene:ENSG00000258232gene_biotype:antisensetranscript_biotype:antisense
19311650		Coding	0.00096759	0.000729494	1.61379	down	5.79182	5.10137			uc004bvv.1	Y16709,uc004bvv.1
19001206	MCHR1	Coding	0.000147831	2.54943e-05	1.61354	up	5.83445	6.52468	ENST00000249016|ENST00000381433|ENST00000498400	2847	uc003ayz.3|uc003aza.3|BC001736|OTTHUMT00000317142|OTTHUMT00000317144|OTTHUMT00000317143|OTTHUMT00000317145	melanin-concentratinghormonereceptor1
19137952		Coding	0.000162259	4.02442e-05	1.61294	up	5.94495	6.63465	ENST00000411185		uc021xit.1	ncrna:misc_RNAchromosome:GRCh37:3:190359952:190360292:1gene:ENSG00000223117gene_biotype:misc_RNAtranscript_biotype:misc_RNA
19423727		Coding	0.00535819	0.00511714	1.61259	down	8.44521	7.75583			uc021rjd.1	uc021rjd.1|uc021rje.1
19454330		Coding	0.00535819	0.00511714	1.61259	down	8.44521	7.75583			uc021sge.1	uc021sge.1
18871977	ZNF33B	Coding	0.000464971	0.000268398	1.61241	up	5.62066	6.30987	ENST00000359467|ENST00000395836|ENST00000486187	7582	uc001jaf.1|uc001jad.3|uc001jae.1|uc001jag.1|uc009xmg.1|OTTHUMT00000047684|OTTHUMT00000047683|OTTHUMT00000047678|OTTHUMT00000047679|OTTHUMT00000047680|OTTHUMT00000047681|OTTHUMT00000047682	zincfingerprotein33B
19547393	SNORD17	Coding	0.000703787	0.000481398	1.61237	up	7.76526	8.45444	ENST00000390930	692086	uc002wqf.1	smallnucleolarRNA,C/Dbox17
19479229		Coding	0.000227521	8.15221e-05	1.61233	up	6.07663	6.76578	ENST00000459379			ncrna:snoRNAchromosome:GRCh37:16:70266882:70266985:-1gene:ENSG00000238734gene_biotype:snoRNAtranscript_biotype:snoRNA
19423425		Coding	0.000178342	5.23909e-05	1.61186	up	4.90862	5.59734	ENST00000459206			ncrna:snoRNAchromosome:GRCh37:13:40021252:40021353:-1gene:ENSG00000238408gene_biotype:snoRNAtranscript_biotype:snoRNA
19306624		Coding	0.000148379	2.71826e-05	1.61182	up	4.98953	5.67822			uc004aaz.2	AK131521,uc004aaz.2
18891376	CHORDC1	Coding	0.000374674	0.000192718	1.61143	down	8.1265	7.43816	ENST00000320585|ENST00000457199|ENST00000529726|ENST00000529987|ENST00000530765	26973	uc009yvz.2|uc001pdg.2|BC072461	cysteineandhistidine-richdomain(CHORD)containing1
19224782		Coding	0.000268351	0.000115922	1.61131	down	7.32348	6.63524			uc021yqf.1	uc021yqf.1
18738858	HOXD11	Coding	0.000178751	5.33628e-05	1.6113	up	8.28537	8.9736	ENST00000249504|ENST00000392538|ENST00000498438	3237	uc002uki.3|uc010fqx.3|OTTHUMT00000334234|OTTHUMT00000359250	homeoboxD11
19053190		Coding	0.000590988	0.000375734	1.61036	down	7.19853	6.51114	ENST00000442174			cdna:knownchromosome:GRCh37:1:53458868:53459251:-1gene:ENSG00000236360gene_biotype:pseudogenetranscript_biotype:retrotransposed
19490022	MAPT-IT1	Coding	0.000684831	0.000464057	1.61023	up	6.88633	7.5736		100130148	uc002ijw.3	MAPTintronictranscript1(non-proteincoding)
19171666		Coding	0.00262361	0.00234916	1.60997	down	7.58816	6.90113			uc003hay.3	AK096319,uc003hay.3
19197970		Coding	0.000156393	3.57573e-05	1.60812	up	5.77534	6.46071	ENST00000516801			ncrna:miRNAchromosome:GRCh37:5:54480769:54480860:-1gene:ENSG00000252610gene_biotype:miRNAtranscript_biotype:miRNA
19252322		Coding	0.000286478	0.000129652	1.60753	up	5.88059	6.56544	ENST00000411257			ncrna:snRNAchromosome:GRCh37:7:128267226:128267329:1gene:ENSG00000223189gene_biotype:snRNAtranscript_biotype:snRNA
18689805	HIST2H4B|HIST4H4|HIST2H4A|HIST1H4L|HIST1H4E|HIST1H4B|HIST1H4H|HIST1H4C|HIST1H4J|HIST1H4K|HIST1H4F|HIST1H4D|HIST1H4A|HIST1H4I	Coding	0.00276701	0.00251055	1.60742	down	8.2696	7.58485	ENST00000369165|ENST00000392938|ENST00000392939	554313///121504///8370///8368///8367///8366///8365///8364///8363///8362///8361///8360///8359///8294	uc001esu.1|uc001est.1|BC093969|OTTHUMT00000033436|OTTHUMT00000033437|OTTHUMT00000313650	histonecluster2,H4b|histonecluster4,H4|histonecluster2,H4a|histonecluster1,H4l|histonecluster1,H4e|histonecluster1,H4b|histonecluster1,H4h|histonecluster1,H4c|histonecluster1,H4j|histonecluster1,H4k|histonecluster1,H4f|histonecluster1,H4d|histonecluster1,H4a|histonecluster1,H4i
19034696		Coding	0.00107423	0.000833762	1.60724	down	9.72872	9.04414	ENST00000384770			ncrna:snRNAchromosome:GRCh37:1:148241465:148241628:1gene:ENSG00000207501gene_biotype:snRNAtranscript_biotype:snRNA
19191704	PCDHGA9	Coding	0.000159351	3.81751e-05	1.60721	up	5.20092	5.88547		56107	BC132769	protocadheringammasubfamilyA,9
18684251	NCDN	Coding	0.000245338	9.83943e-05	1.60646	up	7.39918	8.08307	ENST00000356090|ENST00000373243|ENST00000373253|ENST00000397922|ENST00000459931	23154	uc001bza.3|uc001bzc.3|uc001bzb.3|BC024592|OTTHUMT00000131296|OTTHUMT00000131298|OTTHUMT00000131297|OTTHUMT00000131299|OTTHUMT00000131300|OTTHUMT00000131301	neurochondrin
18736665	INO80D	Coding	0.000243575	9.55816e-05	1.60644	up	7.94547	8.62934	ENST00000233270|ENST00000403263	54891	uc002vaz.4|BC136278|OTTHUMT00000336459|OTTHUMT00000336461|OTTHUMT00000336462	INO80complexsubunitD
19458849	SNORD18B	Coding	0.00148246	0.00122614	1.60628	down	6.34048	5.65676	ENST00000365659	595099	uc002apy.1	smallnucleolarRNA,C/Dbox18B
19259558		Coding	0.00185527	0.00159986	1.60584	up	9.45348	10.1368			uc022adr.1	DQ593490,uc022adr.1
19031137		Coding	0.000597398	0.000382314	1.6057	up	6.88151	7.56471	ENST00000384505			ncrna:snRNAchromosome:GRCh37:1:89282462:89282568:1gene:ENSG00000207234gene_biotype:snRNAtranscript_biotype:snRNA
19456935		Coding	0.00307282	0.00281313	1.60557	up	6.30676	6.98984	ENST00000363250			ncrna:misc_RNAchromosome:GRCh37:15:49429959:49430060:-1gene:ENSG00000200120gene_biotype:misc_RNAtranscript_biotype:misc_RNA
18958215	FAM101B	Coding	0.000491682	0.000292877	1.60553	down	8.07128	7.38823	ENST00000329099	359845	uc002frj.3|BC031341|OTTHUMT00000255652	familywithsequencesimilarity101,memberB
19449910		Coding	0.00855715	0.00833916	1.60546	up	5.30218	5.98517			uc021soe.1	DQ584931,uc021soe.1
19449940		Coding	0.00855715	0.00833916	1.60546	up	5.30218	5.98517			uc021sop.1	DQ584931,uc021sop.1
18782185	CYFIP2	Coding	0.000144222	2.3921e-05	1.60358	up	6.61235	7.29365	ENST00000318218|ENST00000347377|ENST00000377576|ENST00000435847|ENST00000442283|ENST00000520960|ENST00000521420|ENST00000522463|ENST00000541131	26999	uc003lwt.3|uc011ddn.2|uc011ddo.2|uc011ddp.2|uc021ygm.1|uc021ygn.1|uc021ygo.1|BC011762|OTTHUMT00000373802|OTTHUMT00000373710|OTTHUMT00000373716|OTTHUMT00000373711|OTTHUMT00000373712|OTTHUMT00000373713|OTTHUMT00000373715|OTTHUMT00000373717|OTTHUMT00000373718|OTTHUMT00000373720|OTTHUMT00000373796|OTTHUMT00000373797|OTTHUMT00000373798|OTTHUMT00000373799|OTTHUMT00000373800|OTTHUMT00000373801|OTTHUMT00…	cytoplasmicFMR1interactingprotein2
18891477	SESN3	Coding	0.00089434	0.000656819	1.60345	down	6.52263	5.84145	ENST00000278499|ENST00000393234|ENST00000536441|ENST00000537480|ENST00000416495	143686	BC017296|uc001pfk.1|uc001pfj.3|uc001pfl.3|uc010rug.1	sestrin3
19060645		Coding	0.000528775	0.000325003	1.60336	up	6.21805	6.89915			uc010pgc.1	FM178012,uc010pgc.1
19058782		Coding	0.00853773	0.00831099	1.60312	down	8.01722	7.33634			uc021oxv.1	uc021oxv.1
19341335		Coding	0.0010579	0.000818222	1.60257	up	5.55633	6.23672			uc001iur.1	AX747507,uc001iur.1
19544714		Coding	0.00101432	0.00077682	1.60235	up	8.52581	9.206	ENST00000516820			ncrna:miRNAchromosome:GRCh37:20:51679156:51679240:1gene:ENSG00000252629gene_biotype:miRNAtranscript_biotype:miRNA
18853446	EFNB1	Coding	0.000308061	0.000144763	1.60183	up	8.67105	9.35077	ENST00000204961	1947	uc004dxd.4|uc004dxe.2|BC016649|BC052979|OTTHUMT00000057029	ephrin-B1
19000885	LGALS1	Coding	0.00023772	8.89036e-05	1.60172	down	8.50792	7.82829	ENST00000215909|ENST00000489315	3956	uc003atn.3|BC001693|BC020675|OTTHUMT00000319482|OTTHUMT00000319484|OTTHUMT00000319483|OTTHUMT00000319485|OTTHUMT00000319486|OTTHUMT00000319487|OTTHUMT00000319488	lectin,galactoside-binding,soluble,1
18706077	SELENBP1	Coding	0.000129175	1.69433e-05	1.60109	down	7.83533	7.15627	ENST00000368868|ENST00000435071|ENST00000447402|ENST00000473693	8991	uc001exx.3|uc001eya.3|uc010pcy.2|uc010pcz.2|BC009084|BC032997|OTTHUMT00000034904|OTTHUMT00000034911|OTTHUMT00000034905|OTTHUMT00000034906|OTTHUMT00000034907|OTTHUMT00000034908|OTTHUMT00000034909|OTTHUMT00000034910|OTTHUMT00000034912|OTTHUMT00000034913|OTTHUMT00000034914|OTTHUMT00000156131|OTTHUMT00000156133|OTTHUMT00000156134|OTTHUMT00000156135|OTTHUMT00000316336|OTTHUMT00000316337|OTTHUMT0000031…	seleniumbindingprotein1
19213707		Coding	0.000159351	3.80943e-05	1.60107	down	8.15436	7.47532			uc021yoo.1	uc021yoo.1
19224709		Coding	0.000159351	3.80943e-05	1.60107	down	8.15436	7.47532			uc021yoj.1	uc021yoj.1
19224711		Coding	0.000159351	3.80943e-05	1.60107	down	8.15436	7.47532			uc021yon.1	uc021yon.1
19224925		Coding	0.000405788	0.000220379	1.60052	down	7.32904	6.6505			uc021yrz.1	uc021yrz.1
18905938	ITGA5	Coding	0.000157782	3.73547e-05	1.60036	down	9.14864	8.47025	ENST00000293379|ENST00000547744	3678	uc001sga.3|uc009znp.1|uc010sow.1|BC008786	integrin,alpha5(fibronectinreceptor,alphapolypeptide)
18963044	KANSL1	Coding	0.000390657	0.000208986	1.6001	up	8.47999	9.15815	ENST00000262419|ENST00000393476|ENST00000432791	284058	uc010dav.3|uc002ikc.3|uc002ikd.3|uc010wkb.2|uc010wkc.2|BC098376	KAT8regulatoryNSLcomplexsubunit1
18745454	EPHA3	Coding	0.000459662	0.000264088	1.59993	up	7.89321	8.57122	ENST00000336596|ENST00000452448|ENST00000494014	2042	uc003dqy.3|uc003dqx.1|uc021xbf.1|BC063282|OTTHUMT00000352995|OTTHUMT00000352997|OTTHUMT00000352996	EPHreceptorA3
19438865		Coding	0.0070006	0.00675776	1.5998	up	5.42232	6.10022	ENST00000408718			ncrna:miRNAchromosome:GRCh37:14:39853282:39853350:-1gene:ENSG00000221645gene_biotype:miRNAtranscript_biotype:miRNA
18881201	STIP1	Coding	0.000214883	7.34735e-05	1.5997	down	10.5594	9.88162	ENST00000305218|ENST00000538945|ENST00000540501|ENST00000543847|ENST00000358794	10963	BC039299|uc001nyk.1|uc001nyj.3|uc010rnb.1|BC002987	stress-induced-phosphoprotein1
18917250	FAM155A-IT1	Coding	0.000351853	0.000174758	1.59962	up	5.405	6.08273	ENST00000449551		uc001vqm.3|OTTHUMT00000045737	FAM155Aintronictranscript1(non-proteincoding)
19433537	SNORD56B	Coding	0.000178751	5.33832e-05	1.59949	up	4.72434	5.40195	ENST00000384713	319139	uc001xmq.3	smallnucleolarRNA,C/Dbox56B
19402662	SCARNA12	Coding	0.000144257	2.41601e-05	1.5983	up	9.67477	10.3513	ENST00000459155	677777	uc001qsg.3	smallCajalbody-specificRNA12
19366366		Coding	0.000459128	0.000263108	1.59782	up	5.58233	6.25843			uc001mwj.1	DQ573949,uc001mwj.1
18918544	G2E3	Coding	0.00165382	0.00139374	1.59781	down	7.56006	6.88396	ENST00000206595|ENST00000438909|ENST00000544007|ENST00000553504	55632	uc001wqk.2|uc001wql.1|uc010tpe.1|uc010tpf.1|BC000973|OTTHUMT00000276613	G2/M-phasespecificE3ubiquitinproteinligase
19249768		Coding	0.00436462	0.00410203	1.59725	down	8.14535	7.46975			uc022ahy.1	uc022ahy.1
18705736	HIST2H4B|HIST4H4|HIST2H4A|HIST1H4L|HIST1H4E|HIST1H4B|HIST1H4H|HIST1H4C|HIST1H4J|HIST1H4K|HIST1H4F|HIST1H4D|HIST1H4A|HIST1H4I	Coding	0.00165394	0.00139755	1.59707	down	8.27594	7.60052	ENST00000369157|ENST00000392932|ENST00000392933	554313///121504///8370///8368///8367///8366///8365///8364///8363///8362///8361///8360///8359///8294	uc001esz.1|uc001eta.1|BC093969|OTTHUMT00000033438|OTTHUMT00000313518|OTTHUMT00000033439	histonecluster2,H4b|histonecluster4,H4|histonecluster2,H4a|histonecluster1,H4l|histonecluster1,H4e|histonecluster1,H4b|histonecluster1,H4h|histonecluster1,H4c|histonecluster1,H4j|histonecluster1,H4k|histonecluster1,H4f|histonecluster1,H4d|histonecluster1,H4a|histonecluster1,H4i
18692504	SOAT1	Coding	0.000375452	0.000195233	1.59585	down	8.4836	7.80927	ENST00000367619|ENST00000535686|ENST00000539888|ENST00000540564	6646	uc001gmm.3|uc010pni.2|uc001gml.3|uc010pnj.2|uc010pnk.2|BC028940|OTTHUMT00000085286|OTTHUMT00000098558	sterolO-acyltransferase1
19213954		Coding	0.000439242	0.00024569	1.59571	down	7.65465	6.98045			uc021ysj.1	uc021ysj.1
18860141	FAM70A	Coding	0.000578746	0.000365128	1.59563	down	7.14309	6.46897	ENST00000309720|ENST00000371352|ENST00000371369|ENST00000440464|ENST00000480821	55026	uc004esp.4|uc010nqo.3|uc004eso.4|BC047054|OTTHUMT00000058091|OTTHUMT00000058093|OTTHUMT00000058092|OTTHUMT00000058094|OTTHUMT00000378541	familywithsequencesimilarity70,memberA
18993344	PLTP	Coding	0.000246713	0.000100471	1.59553	up	10.1731	10.8472	ENST00000354050|ENST00000372420|ENST00000372431|ENST00000420868|ENST00000477313|ENST00000542937	5360	uc010zxj.2|uc002xql.2|uc002xqn.2|uc002xqo.2|uc002xqm.2|uc002xqq.2|BC005045|BC019847|BC019898|OTTHUMT00000354631|OTTHUMT00000080349|OTTHUMT00000080348|OTTHUMT00000354632	phospholipidtransferprotein
18935178	MNS1	Coding	0.00174089	0.00148235	1.59431	down	8.45077	7.77783	ENST00000260453	55329	uc002adr.2|uc010bfo.2|BC031046|BC034991|OTTHUMT00000255047	meiosis-specificnuclearstructural1
19514285	SNORA37	Coding	0.00181216	0.00155973	1.59374	up	8.01817	8.69059	ENST00000384504	677819	uc002lfi.1	smallnucleolarRNA,H/ACAbox37
19480350		Coding	0.000498142	0.000297544	1.59348	down	7.30696	6.63478			uc021tmi.1	uc021tmi.1
19478545		Coding	0.00109931	0.000855616	1.59341	up	5.53351	6.20562			uc002eok.1	AK021537,uc002eok.1
18893948	PIK3C2A	Coding	0.00161688	0.00135485	1.59232	down	8.90215	8.23102	ENST00000265970|ENST00000531428|ENST00000540361|ENST00000544896	5286	uc001mmq.4|uc001mmr.3|uc009ygu.1|uc009ygv.1|uc010rcw.2|uc010rcx.1|BC113658	phosphoinositide-3-kinase,class2,alphapolypeptide
18923869	DNAAF2	Coding	0.000633113	0.000410416	1.59223	down	6.34049	5.66944	ENST00000298292|ENST00000406043	55172	uc001wws.4|uc001wwt.4|OTTHUMT00000276813|OTTHUMT00000317856	dynein,axonemal,assemblyfactor2
18955269	SP2	Coding	0.000375452	0.000195352	1.59193	up	7.95396	8.62473	ENST00000322172|ENST00000376741	6668	uc002imk.3|uc002iml.3|BC016680|BC033814|OTTHUMT00000316777	Sp2transcriptionfactor
19347671		Coding	0.000451337	0.000256369	1.59182	up	5.34046	6.01114			uc001ldx.3	BC042590,uc001ldx.3
19224912		Coding	0.000246713	9.98965e-05	1.59161	down	8.53777	7.86728			uc021yrv.1	uc021yrv.1
18835565	TRPS1	Coding	0.000227521	8.22597e-05	1.59131	up	5.596	6.26622	ENST00000220888|ENST00000395715|ENST00000519076|ENST00000519674|ENST00000520276	7227	uc003yny.3|uc003ynz.3|uc010mcy.3|uc011lhy.2|BC125020|OTTHUMT00000286436|OTTHUMT00000286435|OTTHUMT00000380904|OTTHUMT00000380907|OTTHUMT00000380905|OTTHUMT00000286437|OTTHUMT00000286438|OTTHUMT00000286439|OTTHUMT00000380903|OTTHUMT00000380906|OTTHUMT00000380908	trichorhinophalangealsyndromeI
19096981		Coding	0.00192814	0.00166583	1.59124	up	5.54402	6.21417			uc002wct.1|OTTHUMT00000257282	cdna:allchromosome:VEGA50:2:242943360:242948164:1Gene:OTTHUMG00000133420
19453914		Coding	0.000162259	4.03466e-05	1.59045	down	5.40467	4.73524			uc021szi.1	DQ582940,uc021szi.1
18885296	SPA17	Coding	0.00152122	0.00126397	1.59039	down	6.97327	6.30388	ENST00000227135|ENST00000524614|ENST00000532692	53340	uc001qap.3|BC032457	spermautoantigenicprotein17
19192723		Coding	0.00687843	0.0066361	1.58969	up	5.01703	5.68578			uc003lup.1	AX747080,uc003lup.1
18734390	FAP	Coding	0.000310254	0.000146803	1.5895	down	5.55293	4.88435	ENST00000188790|ENST00000443424|ENST00000463399	2191	uc002ucd.3|uc010fpc.3|uc010fpe.1|uc010zct.2|BC026250|OTTHUMT00000332852|OTTHUMT00000338544|OTTHUMT00000332853|OTTHUMT00000332854|OTTHUMT00000332855|OTTHUMT00000332856|OTTHUMT00000332857|OTTHUMT00000332858|OTTHUMT00000332976|OTTHUMT00000332977|OTTHUMT00000332978|OTTHUMT00000332979|OTTHUMT00000332980|OTTHUMT00000332982	fibroblastactivationprotein,alpha
18838068	ZFPM2	Coding	0.000172038	4.62498e-05	1.58942	up	6.03077	6.69927	ENST00000378472|ENST00000407775|ENST00000517361|ENST00000520492|ENST00000522296	23414	uc003ymd.3|uc011lhs.2|BC109222|OTTHUMT00000380614|OTTHUMT00000380619|OTTHUMT00000380426|OTTHUMT00000380620|OTTHUMT00000380615|OTTHUMT00000380616|OTTHUMT00000380617|OTTHUMT00000380618	zincfingerprotein,multitype2
18710787	ACBD3	Coding	0.000219248	7.61724e-05	1.58941	down	8.6479	7.97941	ENST00000366812|ENST00000464927	64746	uc001hpy.3|BC045533|BC060792|OTTHUMT00000091528|OTTHUMT00000099044	acyl-CoAbindingdomaincontaining3
19066314		Coding	0.000595391	0.000379501	1.58911	up	10.0839	10.7521			uc021pjj.1	DQ597892,uc021pjj.1
19540852	PCNA-AS1	Coding	0.000909728	0.000670011	1.58882	down	7.83749	7.16954		100302739	uc021wai.1	PCNAantisenseRNA1(non-proteincoding)
19502685		Coding	0.000514222	0.000309648	1.58857	up	8.11955	8.78728	ENST00000516403			ncrna:snRNAchromosome:GRCh37:17:57206637:57206819:-1gene:ENSG00000252212gene_biotype:snRNAtranscript_biotype:snRNA
19068408	RN5S82	Coding	0.000238811	8.99076e-05	1.58847	up	6.15448	6.82212	ENST00000516707			RNA,5Sribosomal82
19541529		Coding	0.0200538	0.0198799	1.5883	up	5.62962	6.2971	ENST00000408821			ncrna:miRNAchromosome:GRCh37:20:19321940:19322016:1gene:ENSG00000221748gene_biotype:miRNAtranscript_biotype:miRNA
18986571	ZNF17	Coding	0.000464851	0.000268077	1.58811	up	6.12589	6.79321	ENST00000307658	7565	uc002qoo.1|uc002qop.1	zincfingerprotein17
18890718	ARRB1	Coding	0.000290885	0.000133013	1.5873	down	9.24879	8.58222	ENST00000360025|ENST00000393505|ENST00000420843	408	uc001owe.2|uc001owf.2|BC003636	arrestin,beta1
19479764		Coding	0.00812404	0.00789507	1.58652	up	7.70599	8.37186	ENST00000384794			ncrna:misc_RNAchromosome:GRCh37:16:74497786:74497886:-1gene:ENSG00000207525gene_biotype:misc_RNAtranscript_biotype:misc_RNA
18924201	FERMT2	Coding	0.000174682	4.84498e-05	1.58636	down	7.94178	7.27606	ENST00000341590|ENST00000343279|ENST00000395631|ENST00000399304|ENST00000553373|ENST00000557255	10979	uc001xac.3|uc001xaf.3|uc001xae.3|uc001xad.3|BC017327|OTTHUMT00000276906|OTTHUMT00000276907	fermitinfamilymember2
18817785	GLI3	Coding	0.000201354	6.38292e-05	1.58613	up	7.22361	7.88912	ENST00000395925|ENST00000437480|ENST00000479210	2737	uc011kbh.2|uc011kbg.2|BC113616|BC117168|OTTHUMT00000338490|OTTHUMT00000338488|OTTHUMT00000250806|OTTHUMT00000338489|OTTHUMT00000338491|OTTHUMT00000338492	GLIfamilyzincfinger3
19043442		Coding	0.00195965	0.00169942	1.58586	up	9.48583	10.1511			uc010pvu.2	DQ599799,uc010pvu.2
19259464		Coding	0.00195965	0.00169942	1.58586	up	9.48583	10.1511			uc003tpu.3	DQ593490,uc003tpu.3
19259635		Coding	0.00195965	0.00169942	1.58586	up	9.48583	10.1511			uc003tsd.3	DQ593490,uc003tsd.3
19259652		Coding	0.00195965	0.00169942	1.58586	up	9.48583	10.1511			uc003tsk.3	DQ593490,uc003tsk.3
19025434	SCARNA1	Coding	0.00084931	0.000617303	1.58537	up	5.56012	6.22493	ENST00000517138	677774	uc001boy.1	smallCajalbody-specificRNA1
18751897	EPM2AIP1	Coding	0.00332034	0.00306659	1.58515	up	6.471	7.13562	ENST00000322716	9852	uc003cgk.3|BC064696	EPM2A(laforin)interactingprotein1
19246973		Coding	0.00291257	0.00265841	1.58447	up	9.95912	10.6231			uc003tst.3	DQ590432,uc003tst.3
19259467		Coding	0.00291257	0.00265841	1.58447	up	9.95912	10.6231			uc011kcn.2	DQ576962,uc011kcn.2
19259655		Coding	0.00291257	0.00265841	1.58447	up	9.95912	10.6231			uc011kdh.2	DQ576962,uc011kdh.2
18770088		Coding	0.00071862	0.000495049	1.58427	up	6.20243	6.86625				RP11-564P3.1,OTTHUMT00000367741
18816810	TWISTNB	Coding	0.000633113	0.000410991	1.58425	down	7.2778	6.614	ENST00000222567	221830	uc003sup.1|BC014574|BC130298|BC130300|OTTHUMT00000326463|OTTHUMT00000326464	TWISTneighbor
18853895		Coding	0.000804085	0.000574409	1.58385	up	8.51889	9.18232	ENST00000444482		OTTHUMT00000057238	havana:lincRNAchromosome:GRCh37:X:73168808:73169393:1gene:ENSG00000228906gene_biotype:lincRNAtranscript_biotype:lincRNA|cdna:allchromosome:VEGA50:X:73168808:73169393:1Gene:OTTHUMG00000021838
18911743	ZMYM2-IT1	Coding	0.000158327	3.75866e-05	1.58381	up	6.05584	6.71924	ENST00000421863		OTTHUMT00000044060	ZMYM2intronictranscript1(non-proteincoding)
18978695	ZNF543	Coding	0.000375452	0.000194767	1.58378	up	6.4065	7.06987	ENST00000321545	125919	uc002qoi.2|BC101012	zincfingerprotein543
19012534	HCG23	Coding	0.00759399	0.00737584	1.58345	up	5.31758	5.98065		414764	uc021zqd.1|OTTHUMT00000311452	HLAcomplexgroup23(non-proteincoding)
19014196	HCG23	Coding	0.00759399	0.00737584	1.58345	up	5.31758	5.98065		414764	uc021zso.1|OTTHUMT00000312461	HLAcomplexgroup23(non-proteincoding)
19018340	HCG23	Coding	0.00759399	0.00737584	1.58345	up	5.31758	5.98065		414764	uc021zxr.1|OTTHUMT00000272884	HLAcomplexgroup23(non-proteincoding)
18833085		Coding	0.00545018	0.0052109	1.58336	up	5.33072	5.9937	ENST00000522190		OTTHUMT00000377593	cdna:putativechromosome:GRCh37:8:42392672:42393447:-1gene:ENSG00000254165gene_biotype:antisensetranscript_biotype:antisense|cdna:allchromosome:VEGA50:8:42392672:42393447:-1Gene:OTTHUMG00000164171
18951104	RPA1	Coding	0.000404397	0.000219405	1.58316	down	9.2045	8.54169	ENST00000254719	6117	uc002fto.2|BC018126|OTTHUMT00000207118	replicationproteinA1,70kDa
18763140	PCDH7	Coding	0.000138332	2.01397e-05	1.58214	up	7.03326	7.69514	ENST00000333135|ENST00000361762|ENST00000509925|ENST00000543491	5099	uc021xnd.1|uc003gsk.1|uc021xnc.1|uc011bxx.2|OTTHUMT00000360366|OTTHUMT00000360369|OTTHUMT00000360367|OTTHUMT00000360368|OTTHUMT00000360370	protocadherin7
19264110		Coding	0.000543021	0.00033582	1.58212	up	9.01632	9.67818	ENST00000401257			ncrna:miRNAchromosome:GRCh37:7:115985909:115985998:-1gene:ENSG00000216076gene_biotype:miRNAtranscript_biotype:miRNA
18909089		Coding	0.00145029	0.00119167	1.58197	up	5.05073	5.71245	ENST00000549373			havana:non_codingchromosome:GRCh37:12:116612307:116619100:-1gene:ENSG00000258337gene_biotype:non_codingtranscript_biotype:non_coding
19304228	FLJ40292	Coding	0.000807343	0.000579799	1.58171	up	5.97184	6.63332		643210	uc010nco.3	uncharacterizedLOC643210
18890499	FCHSD2	Coding	0.000234599	8.6719e-05	1.5814	up	8.22115	8.88235	ENST00000311172|ENST00000409263|ENST00000409314|ENST00000409418|ENST00000458644|ENST00000474099|ENST00000409853	9873	BC010394|uc009ytl.3|uc001oth.4|uc001oti.2|uc010rrg.2|OTTHUMT00000329431|OTTHUMT00000329434|OTTHUMT00000329430|OTTHUMT00000329433|OTTHUMT00000329378|OTTHUMT00000329429|OTTHUMT00000329432	FCHanddoubleSH3domains2
19159212	SCARNA22	Coding	0.000218573	7.57009e-05	1.58089	up	8.62092	9.28165	ENST00000516197|ENST00000503991	677770	OTTHUMT00000366204	smallCajalbody-specificRNA22
19082860		Coding	0.000820383	0.000593166	1.58026	up	7.74502	8.40518	ENST00000401296			ncrna:miRNAchromosome:GRCh37:2:68457058:68457147:1gene:ENSG00000216115gene_biotype:miRNAtranscript_biotype:miRNA
19520906		Coding	0.00130928	0.00105594	1.58026	up	7.80823	8.46839			uc002nrz.1	DQ586608,uc002nrz.1
18950865	KANSL1	Coding	0.000368577	0.000188184	1.57979	up	8.44473	9.10447		284058	uc010wwx.2|uc010wxa.2|uc010wxb.2|uc010wxc.1|uc010wxd.1|BC098376	KAT8regulatoryNSLcomplexsubunit1
18912198	USPL1	Coding	0.000634056	0.000412738	1.57968	down	8.08646	7.42683	ENST00000255304|ENST00000465952	10208	uc001utc.2|uc001utb.3|uc001utd.2|uc001ute.1|BC036027|BC038103|OTTHUMT00000044369|OTTHUMT00000044370	ubiquitinspecificpeptidaselike1
19082661		Coding	0.00156675	0.0013103	1.57953	up	7.16916	7.82865	ENST00000517083			ncrna:snRNAchromosome:GRCh37:2:65221880:65221994:1gene:ENSG00000252892gene_biotype:snRNAtranscript_biotype:snRNA
19487483	SNORD4B	Coding	0.000142964	2.283e-05	1.57917	down	8.01621	7.35705	ENST00000459083	26772	uc002hcn.1	smallnucleolarRNA,C/Dbox4B
18975048	FXYD5	Coding	0.000179328	5.36526e-05	1.57877	up	7.85718	8.51598	ENST00000342879|ENST00000392217|ENST00000392218|ENST00000392219|ENST00000423817|ENST00000496493|ENST00000541435|ENST00000543307	53827	uc021usl.1|uc002nyg.2|uc021usk.1|uc002nyh.2|uc002nyi.2|uc002nyj.1|uc010xsq.2|BC009642|OTTHUMT00000109443|OTTHUMT00000109445|OTTHUMT00000109446|OTTHUMT00000109444|OTTHUMT00000109447	FXYDdomaincontainingiontransportregulator5
18912389	PDS5B	Coding	0.00110249	0.000859884	1.57875	down	8.89569	8.23691	ENST00000315596|ENST00000421084	23047	uc010abf.3|uc001uuo.3|uc001uuq.3|uc010abg.3|uc010teb.2|OTTHUMT00000044428|OTTHUMT00000044426|OTTHUMT00000044427|OTTHUMT00000044429|OTTHUMT00000044430|OTTHUMT00000318330|OTTHUMT00000318331|OTTHUMT00000318332|OTTHUMT00000318333	PDS5,regulatorofcohesionmaintenance,homologB(S.cerevisiae)
18972748	C19orf59	Coding	0.000236158	8.78072e-05	1.5786	down	7.45913	6.80048	ENST00000333598	199675	uc002mhh.1|BC104796	chromosome19openreadingframe59
18834554	RUNX1T1	Coding	0.000142901	2.22945e-05	1.57827	up	6.01383	6.67217	ENST00000265814|ENST00000360348|ENST00000396218|ENST00000422361|ENST00000436581|ENST00000518844|ENST00000520724|ENST00000521553|ENST00000522163|ENST00000523629	862	uc010mao.3|uc022axq.1|uc022axp.1|uc022axt.1|uc022axo.1|uc003yfd.3|uc022axr.1|uc010mam.3|uc022axu.1|uc011lgi.2|uc022axs.1|uc003yfc.2|uc022axv.1|uc003yfe.2|uc003yfb.2|uc003yff.1|uc003yfg.2|uc010man.2|uc022axw.1|BC005850|OTTHUMT00000377117|OTTHUMT00000377043|OTTHUMT00000377044|OTTHUMT00000377119|OTTHUMT00000377118|OTTHUMT00000377046|OTTHUMT00000377048|OTTHUMT00000377045|OTTHUMT00000377047|OTTHUMT000…	runt-relatedtranscriptionfactor1;translocatedto,1(cyclinD-related)
18950768	LOC728888|NPIPL3	Coding	0.00190749	0.00164695	1.57808	up	11.2518	11.91	ENST00000357370|ENST00000415645|ENST00000451409|ENST00000537951|ENST00000539318	728888///23117	uc002djq.3|uc002djr.3|uc010vbm.2|uc010vbn.1|BC036263|BC061522|BC094882|OTTHUMT00000374154	nuclearporecomplex-interactingprotein-like3-like|nuclearporecomplexinteractingprotein-like3
18805381	HIVEP2	Coding	0.00100463	0.000766675	1.57807	down	6.30318	5.64502	ENST00000012134|ENST00000367603|ENST00000367604|ENST00000474532	3097	uc003qjd.3|OTTHUMT00000042496|OTTHUMT00000042495|OTTHUMT00000042497	humanimmunodeficiencyvirustypeIenhancerbindingprotein2
18887500	SVIP	Coding	0.000182636	5.48404e-05	1.57771	up	6.32197	6.9798	ENST00000354193|ENST00000533774	258010	uc001mqp.4	smallVCP/p97-interactingprotein
19062306		Coding	0.000150885	2.94559e-05	1.57717	down	12.5788	11.9215			uc021pdc.1	uc021pdc.1
19107775		Coding	0.000150885	2.94559e-05	1.57717	down	12.5788	11.9215			uc021vrk.1	uc021vrk.1
19224828		Coding	0.000150885	2.94559e-05	1.57717	down	12.5788	11.9215			uc021yrn.1	uc021yrn.1
19472394		Coding	0.000150885	2.94559e-05	1.57717	down	12.5788	11.9215			uc021tkp.1	uc021tkp.1
19479344		Coding	0.000150885	2.94559e-05	1.57717	down	12.5788	11.9215			uc021tkn.1	uc021tkn.1
19485732		Coding	0.000150885	2.94559e-05	1.57717	down	12.5788	11.9215			uc021tpr.1	uc021tpr.1
18731357	LINC00342	Coding	0.000560128	0.00034996	1.57714	up	6.04201	6.69932	ENST00000412393|ENST00000448494	150759	uc002sux.1|uc002suy.1|uc021vlg.1|OTTHUMT00000338689|OTTHUMT00000338690	longintergenicnon-proteincodingRNA342
19425938		Coding	0.00230365	0.00203395	1.57704	up	7.4149	8.07212			uc001vrq.3	AK124233,uc001vrq.3
19282979		Coding	0.000150885	3.04595e-05	1.57655	up	5.22768	5.88445	ENST00000530248			cdna:putativechromosome:GRCh37:8:10964720:10967428:-1gene:ENSG00000255310gene_biotype:protein_codingtranscript_biotype:protein_coding
18929623	MAPK6	Coding	0.000840835	0.000609776	1.57607	down	8.62723	7.9709	ENST00000261845|ENST00000558841	5597	uc002abp.3|BC035492|OTTHUMT00000254841	mitogen-activatedproteinkinase6
18703279	LPAR3	Coding	0.000498142	0.000297402	1.57576	down	6.73308	6.07702	ENST00000370611|ENST00000440886|ENST00000491034	23566	uc009wcj.1|uc001dkl.2|BC126268|OTTHUMT00000027467|OTTHUMT00000027468	lysophosphatidicacidreceptor3
19213519		Coding	0.000309649	0.000146338	1.57575	down	7.3278	6.67176			uc021ync.1	uc021ync.1
18811499	DBF4	Coding	0.000468536	0.000271472	1.57512	down	7.69859	7.04312	ENST00000265728	10926	uc003ujf.1|uc003ujg.1|uc003ujh.1|uc011khf.1|BC036045|BC047693|OTTHUMT00000253678|OTTHUMT00000337968|OTTHUMT00000337969|OTTHUMT00000338034|OTTHUMT00000338057|OTTHUMT00000338058|OTTHUMT00000338060|OTTHUMT00000338061
19161871		Coding	0.00203585	0.00177544	1.57504	up	6.63282	7.2882	ENST00000408820			ncrna:miRNAchromosome:GRCh37:4:49200032:49200114:1gene:ENSG00000221747gene_biotype:miRNAtranscript_biotype:miRNA
19171482		Coding	0.00203585	0.00177544	1.57504	up	6.63282	7.2882	ENST00000408155			ncrna:miRNAchromosome:GRCh37:4:49600632:49600714:-1gene:ENSG00000221082gene_biotype:miRNAtranscript_biotype:miRNA
19007152	HSPA1A	Coding	0.000363721	0.00018393	1.57502	down	9.56236	8.90699		3303	uc011enz.2|uc011eoa.1|uc011eob.1|BC002453|OTTHUMT00000309432|OTTHUMT00000309433	heatshock70kDaprotein1A
18726735	BOK	Coding	0.000699818	0.000477166	1.57501	down	8.15393	7.49856	ENST00000318407	666	uc002wbq.3|uc002wbr.3|OTTHUMT00000257268	BCL2-relatedovariankiller
18885765	GLB1L2	Coding	0.000150885	3.04868e-05	1.57478	up	7.25203	7.90718	ENST00000339772|ENST00000389881|ENST00000529077|ENST00000535456	89944	uc009zdg.1|uc001qhp.3|BC040641	galactosidase,beta1-like2
19023866		Coding	0.000802118	0.000571264	1.57476	down	9.39885	8.74371			uc021ohi.1	DL489931,uc021ohi.1
18892155	USP28	Coding	0.00036904	0.000188621	1.57467	down	7.28772	6.63267	ENST00000003302|ENST00000260188|ENST00000537706|ENST00000542033|ENST00000544967|ENST00000545540	57646	uc001poh.3|uc001pog.3|uc001poi.3|uc001poj.3|uc010rwy.2|uc010rwz.1|BC065928	ubiquitinspecificpeptidase28
18858950	PHKA1	Coding	0.000515697	0.000311938	1.57443	down	6.63508	5.98025	ENST00000339490|ENST00000373539|ENST00000373542|ENST00000373545|ENST00000541944	5255	uc004eay.4|uc011mqi.2|uc004eax.4|uc010nll.3|BC104944|BC143501|OTTHUMT00000058898|OTTHUMT00000058896|OTTHUMT00000058897	phosphorylasekinase,alpha1(muscle)
18939997	ZNF75A	Coding	0.000281287	0.000124665	1.57414	up	6.89872	7.55328	ENST00000293995|ENST00000498240	7627	uc002cut.4|uc002cuv.4|BC051366|BC119652|OTTHUMT00000251506|OTTHUMT00000251507	zincfingerprotein75a
19476090		Coding	0.00411653	0.00386218	1.57368	up	7.01094	7.66508	ENST00000408761			ncrna:miRNAchromosome:GRCh37:16:19608540:19608621:-1gene:ENSG00000221688gene_biotype:miRNAtranscript_biotype:miRNA
19512069		Coding	0.000628822	0.000406604	1.57313	down	10.3164	9.6628	ENST00000384344			ncrna:snRNAchromosome:GRCh37:18:66526171:66526277:1gene:ENSG00000207072gene_biotype:snRNAtranscript_biotype:snRNA
19193989	SNORA74B	Coding	0.000214883	7.35711e-05	1.57273	up	6.26731	6.92058	ENST00000391100	677841	uc003mce.1	smallnucleolarRNA,H/ACAbox74B
19212256		Coding	0.000151153	3.31246e-05	1.57206	down	8.09167	7.43901	ENST00000408316			ncrna:miRNAchromosome:GRCh37:6:3177597:3177701:1gene:ENSG00000221243gene_biotype:miRNAtranscript_biotype:miRNA
18912751	AKAP11	Coding	0.00151727	0.00125905	1.57146	down	7.86685	7.21474	ENST00000025301	11215	uc001uys.2|OTTHUMT00000044700	Akinase(PRKA)anchorprotein11
19107861		Coding	0.00137062	0.00111432	1.57133	up	9.0886	9.74059	ENST00000401115			ncrna:miRNAchromosome:GRCh37:2:158711782:158711858:-1gene:ENSG00000215934gene_biotype:miRNAtranscript_biotype:miRNA
18957941	HGS	Coding	0.000159694	3.869e-05	1.57101	up	9.20038	9.85208	ENST00000329138|ENST00000442335	9146	uc002kbg.3|uc010wus.2|BC003565	hepatocytegrowthfactor-regulatedtyrosinekinasesubstrate
19479343		Coding	0.000142901	2.23564e-05	1.57033	down	12.5061	11.8551			uc021tkl.1	uc021tkl.1|uc021tkm.1
18793640		Coding	0.00068152	0.000459949	1.57031	up	5.99397	6.64501	ENST00000425033		uc003obd.1|OTTHUMT00000316882	cdna:putativechromosome:GRCh37:6:32223488:32233615:1gene:ENSG00000225914gene_biotype:antisensetranscript_biotype:antisense|cdna:allchromosome:VEGA50:6:32223488:32233615:1Gene:OTTHUMG00000150222
18972034	GNA11	Coding	0.000149959	2.81008e-05	1.56981	up	9.25092	9.90151	ENST00000078429	2767	uc002lxd.3|BC089041|BC096225	guaninenucleotidebindingprotein(Gprotein),alpha11(Gqclass)
19447284		Coding	0.0019825	0.00172139	1.56972	up	7.40586	8.05636	ENST00000516793			ncrna:snoRNAchromosome:GRCh37:15:30935128:30935255:1gene:ENSG00000252602gene_biotype:snoRNAtranscript_biotype:snoRNA
18912359	BRCA2	Coding	0.00250389	0.0022284	1.56967	down	7.45845	6.80798	ENST00000380152|ENST00000544455	675	uc001uub.1|uc001uua.1|OTTHUMT00000046000|OTTHUMT00000046001	breastcancer2,earlyonset
18716870	CHAC2	Coding	0.000207958	6.85302e-05	1.56945	down	7.26418	6.61392	ENST00000295304	494143	BC025376|BC017941|BC019239|BC053896|OTTHUMT00000324072	ChaC,cationtransportregulatorhomolog2(E.coli)
18810359	LANCL2	Coding	0.000214754	7.30015e-05	1.56938	up	7.08692	7.73711	ENST00000254770|ENST00000486376	55915	uc003tqp.3|BC070049|OTTHUMT00000251459|OTTHUMT00000343065|OTTHUMT00000343064|OTTHUMT00000343066|OTTHUMT00000343067	LanClantibioticsynthetasecomponentC-like2(bacterial)
18792439	KDM1B	Coding	0.000238811	9.19286e-05	1.56896	down	7.88063	7.23082	ENST00000297792|ENST00000388869|ENST00000388870|ENST00000397244|ENST00000546309	221656	uc003ncn.1|uc003nco.1|uc003ncp.1|uc003ncq.1|OTTHUMT00000277080|OTTHUMT00000277081|OTTHUMT00000277082	lysine(K)-specificdemethylase1B
18756762		Coding	0.000228462	8.30883e-05	1.5689	up	7.13172	7.78147				ENSG00000256880,ENST00000539989.1
18899657	SCYL2	Coding	0.000926014	0.000684096	1.56883	down	8.68844	8.03876	ENST00000258506|ENST00000360820|ENST00000550067	55681	uc001thn.3|uc001thm.1|uc009ztw.1|BC063798	SCY1-like2(S.cerevisiae)
18951826	CD68	Coding	0.000160748	3.9381e-05	1.56882	down	7.82748	7.1778	ENST00000250092|ENST00000380498	968	uc002ghv.3|uc002ghu.3|BC015557|OTTHUMT00000226949
19216867		Coding	0.00143482	0.00117663	1.56855	up	7.82859	8.47803	ENST00000458852			ncrna:miRNAchromosome:GRCh37:6:41323187:41323246:1gene:ENSG00000238867gene_biotype:miRNAtranscript_biotype:miRNA
19205387		Coding	0.00246781	0.00219361	1.56802	up	5.3381	5.98704			OTTHUMT00000371946	cdna:allchromosome:VEGA50:5:175330877:175331374:-1Gene:OTTHUMG00000163183
19504775		Coding	0.000321574	0.000153454	1.56746	down	7.58014	6.93171			uc021uec.1	AF086186,uc021uec.1
19168276		Coding	0.000215446	7.40339e-05	1.56706	up	6.71249	7.36055	ENST00000515930		uc021xve.1	ncrna:snRNAchromosome:GRCh37:4:184627084:184627184:1gene:ENSG00000251739gene_biotype:snRNAtranscript_biotype:snRNA
19008465	HCG23	Coding	0.00867978	0.00847279	1.56687	up	5.31024	5.95813		414764	uc021zmc.1|OTTHUMT00000077184	HLAcomplexgroup23(non-proteincoding)
19010607	HCG23	Coding	0.00867978	0.00847279	1.56687	up	5.31024	5.95813		414764	uc021znz.1|OTTHUMT00000310407	HLAcomplexgroup23(non-proteincoding)
19149180		Coding	0.000672941	0.00044571	1.56656	up	9.22658	9.87418	ENST00000401365			ncrna:miRNAchromosome:GRCh37:3:140208894:140208986:-1gene:ENSG00000216184gene_biotype:miRNAtranscript_biotype:miRNA
18845158	LINGO2	Coding	0.00124207	0.000986338	1.56622	up	6.23646	6.88375	ENST00000308675|ENST00000379992|ENST00000493941	158038	uc003zqv.1|uc003zqu.1|uc010mjf.1|uc022bfc.1|BC137514|OTTHUMT00000051978|OTTHUMT00000051979	leucinerichrepeatandIgdomaincontaining2
19008355	HSPA1A	Coding	0.000345389	0.000167547	1.56544	down	9.55404	8.90747		3303	uc011fhu.2|uc011fhv.1|uc011fhw.1|BC002453|OTTHUMT00000077142|OTTHUMT00000268687	heatshock70kDaprotein1A
18793511	HSPA1B|HSPA1A	Coding	0.000256104	0.000106883	1.56532	down	9.50801	8.86155	ENST00000375650|ENST00000418382|ENST00000542758|ENST00000545241|ENST00000545429	3304///3303	uc003nxk.2|BC009322|BC018740|BC057397|BC063507|OTTHUMT00000076402	heatshock70kDaprotein1B|heatshock70kDaprotein1A
19062334		Coding	0.000177567	5.10434e-05	1.56524	down	6.61528	5.9689			uc021pdl.1	uc021pdl.1
18819115	HIP1	Coding	0.000151153	3.31671e-05	1.56422	down	7.00669	6.36124	ENST00000336926|ENST00000434438|ENST00000479835	3092	uc011kfz.2|uc003uds.2|BC110545|OTTHUMT00000342863|OTTHUMT00000342864|OTTHUMT00000342865|OTTHUMT00000342866|OTTHUMT00000342867|OTTHUMT00000353944	huntingtininteractingprotein1
19010470	HSPA1A	Coding	0.0003773	0.000197657	1.56283	down	9.50218	8.85801		3303	uc011gfr.2|uc011gfs.1|uc011gft.1|BC002453|OTTHUMT00000310275|OTTHUMT00000310276	heatshock70kDaprotein1A
18860827	LDOC1	Coding	0.000202319	6.51332e-05	1.56258	up	7.11287	7.7568	ENST00000370526|ENST00000460721	23641	uc004fbj.3|BC003104|OTTHUMT00000058593|OTTHUMT00000058592	leucinezipper,down-regulatedincancer1
19213768		Coding	0.00220542	0.00193886	1.56243	down	8.02438	7.38058			uc021ypl.1	uc021ypl.1
19496035		Coding	0.00275452	0.00249624	1.56242	down	9.83408	9.19029			uc021tpq.1	uc021tpq.1
19337901		Coding	0.000178494	5.3023e-05	1.56241	up	8.87341	9.51718			uc022cow.1	DQ575010,uc022cow.1
19338793		Coding	0.000178494	5.3023e-05	1.56241	up	8.87341	9.51718			uc022cpa.1	DQ587965,uc022cpa.1
19321427		Coding	0.00334117	0.00308945	1.5624	up	5.2232	5.86696			uc022bxy.1	CU687141,uc022bxy.1
18728867	CEBPZ	Coding	0.000748289	0.000526439	1.56187	down	8.52289	7.87962	ENST00000234170|ENST00000545744	10153	uc002rpz.3|BC034475|OTTHUMT00000218569|OTTHUMT00000325569|OTTHUMT00000325570	CCAAT/enhancerbindingprotein(C/EBP),zeta
19016152	HSPA1A	Coding	0.000305165	0.000142741	1.56181	down	9.55059	8.90737		3303	uc011iru.2|uc011irv.1|uc011irw.1|BC002453|OTTHUMT00000035299|OTTHUMT00000035300	heatshock70kDaprotein1A
18950795		Coding	0.00258755	0.00231137	1.56181	up	9.73284	10.3761	ENST00000540706		uc002dju.1|uc010vbo.1	cdna:knownchromosome:GRCh37:16:21891094:21900501:-1gene:ENSG00000185710gene_biotype:pseudogenetranscript_biotype:processed_transcript
19513374		Coding	0.0197156	0.0195339	1.56153	up	6.92828	7.57124	ENST00000517037			ncrna:miRNAchromosome:GRCh37:18:24166678:24166762:-1gene:ENSG00000252846gene_biotype:miRNAtranscript_biotype:miRNA
19037684		Coding	0.000150885	3.18828e-05	1.56144	down	12.5724	11.9295			uc021pce.1	uc021pce.1
19037686		Coding	0.000150885	3.18828e-05	1.56144	down	12.5724	11.9295			uc021pcj.1	uc021pcj.1
19037688		Coding	0.000150885	3.18828e-05	1.56144	down	12.5724	11.9295			uc021pco.1	uc021pco.1
19037690		Coding	0.000150885	3.18828e-05	1.56144	down	12.5724	11.9295			uc021pct.1	uc021pct.1
19557147		Coding	0.000150885	3.18828e-05	1.56144	down	12.5724	11.9295			uc021who.1	uc021who.1
19232416		Coding	0.00284556	0.00258645	1.56122	up	9.52427	10.1669			uc021zff.1	uc021zff.1
18956177	CLTC-IT1	Coding	0.00258755	0.00231266	1.56076	up	8.44485	9.0871	ENST00000423269		OTTHUMT00000255104	CLTCintronictranscript1(non-proteincoding)
19321424		Coding	0.00363974	0.00339117	1.56061	up	5.31255	5.95466			uc011mor.1	CU687141,uc011mor.1
19301985		Coding	0.000363824	0.000184545	1.56048	up	5.91076	6.55275			uc004bvg.3	BC094874,uc004bvg.3
18830095	NOV	Coding	0.000184904	5.58219e-05	1.55897	up	6.4506	7.09119	ENST00000259526	4856	uc003yoq.2|BC015028|OTTHUMT00000381301|OTTHUMT00000381303	nephroblastomaoverexpressed
18865255	RET	Coding	0.000238618	8.94978e-05	1.55887	up	6.45417	7.09466	ENST00000340058|ENST00000355710|ENST00000535749	5979	uc001jak.1|uc001jal.3|uc010qez.1|BC004257|OTTHUMT00000358138|OTTHUMT00000047694|OTTHUMT00000358139|OTTHUMT00000358140	retproto-oncogene
19127386		Coding	0.000865848	0.00063167	1.55851	up	6.99153	7.6317			uc003cmy.1	DQ592230,uc003cmy.1
18912543	SERTM1	Coding	0.000553428	0.000344655	1.55826	up	8.10563	8.74556	ENST00000315190	400120	uc001uvt.4|uc021rii.1|BC036540|OTTHUMT00000044518	serine-richandtransmembranedomaincontaining1
18722633	AGPS	Coding	0.00102563	0.000787703	1.55786	down	8.76666	8.12709	ENST00000264167|ENST00000409888|ENST00000536686	8540	uc002ull.2|uc010zfb.1|BC141820|OTTHUMT00000255730|OTTHUMT00000334036|OTTHUMT00000334037	alkylglyceronephosphatesynthase
18836091	ASAP1	Coding	0.00045742	0.000260816	1.55778	down	8.89353	8.25404	ENST00000343135|ENST00000357668|ENST00000518721|ENST00000520625	50807	uc011liw.2|uc003yta.2|uc003ysz.2|BC137135|OTTHUMT00000380170|OTTHUMT00000380182|OTTHUMT00000380168|OTTHUMT00000380169|OTTHUMT00000380171|OTTHUMT00000380172|OTTHUMT00000380173|OTTHUMT00000380174|OTTHUMT00000380175|OTTHUMT00000380176|OTTHUMT00000380177|OTTHUMT00000380178|OTTHUMT00000380179|OTTHUMT00000380180|OTTHUMT00000380181	ArfGAPwithSH3domain,ankyrinrepeatandPHdomain1
18760782	GXYLT2	Coding	0.00062891	0.000407342	1.55742	down	8.36053	7.72136	ENST00000389617	727936	uc003dpg.3|BC127733|OTTHUMT00000352318|OTTHUMT00000352319	glucosidexylosyltransferase2
18943706	PDPR	Coding	0.000178494	5.29776e-05	1.55707	up	8.07383	8.71266	ENST00000205055|ENST00000288050|ENST00000398122|ENST00000542659	55066	uc002eyf.1|uc002eyg.1|uc002eyh.2|uc010vlr.1|uc010vls.1|uc021tkj.1|BC150251	pyruvatedehydrogenasephosphataseregulatorysubunit
19008464		Coding	0.000597398	0.000383047	1.55645	up	6.16254	6.8008			uc011fmw.1	AK123889,uc011fmw.1
19010606		Coding	0.000597398	0.000383047	1.55645	up	6.16254	6.8008			uc011gjj.1	AK123889,uc011gjj.1
19296224		Coding	0.000836926	0.000606034	1.55621	up	7.28619	7.92422	ENST00000365319		uc022bec.1	ncrna:snoRNAchromosome:GRCh37:9:20786926:20787054:1gene:ENSG00000202189gene_biotype:snoRNAtranscript_biotype:snoRNA
19021113		Coding	0.017156	0.0169887	1.55566	up	8.55835	9.19588			uc001abb.3	M37726,uc001abb.3
19160598	MIR218-1	Coding	0.00501436	0.00473714	1.55541	up	5.75369	6.39099	ENST00000384999	407000	uc011bxl.2	microRNA218-1
18746561	SLC15A2	Coding	0.000243703	9.61019e-05	1.55509	up	5.68728	6.32428	ENST00000295605|ENST00000465060|ENST00000489711|ENST00000542599	6565	uc011bjn.1|uc003eep.2|BC044572|OTTHUMT00000355240|OTTHUMT00000355244|OTTHUMT00000355239|OTTHUMT00000355242|OTTHUMT00000355243|OTTHUMT00000355245|OTTHUMT00000355246	solutecarrierfamily15(H+/peptidetransporter),member2
18847768	CTNNAL1	Coding	0.002724	0.00246562	1.55499	down	7.04842	6.41152	ENST00000325551|ENST00000325580|ENST00000374593|ENST00000374594|ENST00000374595|ENST00000488130	8727	uc004bdo.1|uc004bdp.1|uc010mts.1|BC117208|OTTHUMT00000053577|OTTHUMT00000053581|OTTHUMT00000053579|OTTHUMT00000053578|OTTHUMT00000053580	catenin(cadherin-associatedprotein),alpha-like1
18944125	HSD17B2	Coding	0.000170006	4.48741e-05	1.55472	down	7.16151	6.52486	ENST00000199936	3294	uc002fgv.3|BC009581|OTTHUMT00000269057	hydroxysteroid(17-beta)dehydrogenase2
18763293	KLHL5	Coding	0.000281287	0.000124806	1.55411	down	6.8175	6.18141	ENST00000261425|ENST00000261426|ENST00000359687|ENST00000381930|ENST00000504108|ENST00000508137|ENST00000544221|ENST00000546147	51088	uc003gtp.3|uc003gtq.3|uc003gts.3|uc003gtt.3|uc003gtr.2|OTTHUMT00000215090|OTTHUMT00000215089|OTTHUMT00000215088|OTTHUMT00000360604|OTTHUMT00000360603|OTTHUMT00000360602|OTTHUMT00000360605	kelch-like5(Drosophila)
18922960	SLC7A8	Coding	0.000967255	0.000727145	1.55358	down	9.42843	8.79283	ENST00000206514|ENST00000316902|ENST00000334354|ENST00000422941|ENST00000453702|ENST00000469263|ENST00000529705|ENST00000532568	23428	uc001wiz.3|uc001wix.3|uc001wiw.3|uc001wiy.3|uc010akj.3|uc010tnk.2|uc010tnl.2|BC052250|OTTHUMT00000071718|OTTHUMT00000071719|OTTHUMT00000071720	solutecarrierfamily7(aminoacidtransporterlightchain,Lsystem),member8
19220730		Coding	0.00753783	0.00730904	1.55354	up	5.31147	5.94703	ENST00000410513		uc021zeq.1	ncrna:misc_RNAchromosome:GRCh37:6:126196314:126196644:1gene:ENSG00000222445gene_biotype:misc_RNAtranscript_biotype:misc_RNA
19509824	RNU7-25P	Coding	0.00102149	0.000782869	1.55336	up	5.50624	6.14164	ENST00000516544			RNA,U7smallnuclear25pseudogene
18945815	FAM100A	Coding	0.00101186	0.000774388	1.55304	up	7.62469	8.25979	ENST00000283474	124402	BC062534|uc002cwx.2|uc002cwy.3|BC012018|BC025327|OTTHUMT00000251635	familywithsequencesimilarity100,memberA
19218362		Coding	0.0280311	0.0278792	1.553	up	7.80149	8.43656			uc021zbj.1	DQ596041,uc021zbj.1
19108165		Coding	0.00384401	0.00359191	1.55254	down	9.27847	8.64384			uc002ubv.4	BC073897,uc002ubv.4
18898301	USP15	Coding	0.000817696	0.000590337	1.55217	down	8.14295	7.50867	ENST00000280377|ENST00000312635|ENST00000353364|ENST00000393654|ENST00000550632	9958	uc001src.2|uc001sra.3|uc001srb.2|uc010ssj.2|uc010ssk.2|BC125123	ubiquitinspecificpeptidase15
19197480		Coding	0.00131192	0.00105878	1.55205	up	6.91351	7.54769	ENST00000391265			ncrna:snoRNAchromosome:GRCh37:5:40790179:40790306:-1gene:ENSG00000212567gene_biotype:snoRNAtranscript_biotype:snoRNA
19221755		Coding	0.000657052	0.0004302	1.55199	down	6.05291	5.41879			uc021zgm.1	uc021zgm.1
19502755	MIR4737	Coding	0.000273675	0.000119408	1.55097	up	10.9827	11.6159		100616210	uc021uba.1	microRNA4737
18887551	LGR4	Coding	0.00106666	0.000826737	1.55047	down	6.82034	6.18763	ENST00000379214|ENST00000389858|ENST00000459658|ENST00000480977	55366	uc001mrj.4|uc001mrk.4|BC033039|OTTHUMT00000257467|OTTHUMT00000257468|OTTHUMT00000257470|OTTHUMT00000257469|OTTHUMT00000257471	leucine-richrepeatcontainingGprotein-coupledreceptor4
18724546	CPS1	Coding	0.000471624	0.00027505	1.55047	up	7.08043	7.71313	ENST00000233072|ENST00000430249|ENST00000451903|ENST00000497121|ENST00000536125|ENST00000539150|ENST00000544169	1373	uc010fur.3|uc010fus.3|uc002vee.4|BC140943|OTTHUMT00000256569|OTTHUMT00000336827|OTTHUMT00000336831|OTTHUMT00000336826|OTTHUMT00000336828|OTTHUMT00000336829|OTTHUMT00000336830|OTTHUMT00000336867|OTTHUMT00000375331|OTTHUMT00000375332	carbamoyl-phosphatesynthase1,mitochondrial
19352818		Coding	0.00289629	0.00263727	1.55037	down	7.3656	6.73299			uc021prl.1	DJ439558,uc021prl.1
18854980	IL13RA1	Coding	0.000203081	6.58914e-05	1.55023	down	6.67875	6.04627	ENST00000371637|ENST00000371642|ENST00000371666|ENST00000481868	3597	uc004eqs.3|uc004eqr.1|BC009960|BC015768|OTTHUMT00000058010|OTTHUMT00000058009|OTTHUMT00000058011	interleukin13receptor,alpha1
18986633	ZNF551	Coding	0.000202319	6.52477e-05	1.55015	up	6.06994	6.70235	ENST00000282296|ENST00000359821	90233	uc002qpw.4|uc002qpv.4|BC005868	zincfingerprotein551
18911805	LINC00539	Coding	0.00116998	0.000925203	1.55008	up	6.76784	7.40018	ENST00000424756		OTTHUMT00000044116	longintergenicnon-proteincodingRNA539
19476600		Coding	0.000283747	0.00012734	1.54978	up	5.06365	5.69571	ENST00000517029		uc021tff.1	ncrna:misc_RNAchromosome:GRCh37:16:23424905:23425197:-1gene:ENSG00000252838gene_biotype:misc_RNAtranscript_biotype:misc_RNA
18844744	FREM1	Coding	0.000813345	0.000586314	1.54967	up	7.70505	8.33702	ENST00000380880|ENST00000380881|ENST00000380892|ENST00000380894|ENST00000422223|ENST00000486223	158326	uc003zlm.3|uc003zll.3|uc003zlk.3|uc010mic.3|OTTHUMT00000051751|OTTHUMT00000339480|OTTHUMT00000051750|OTTHUMT00000339474|OTTHUMT00000339475|OTTHUMT00000339476|OTTHUMT00000339477|OTTHUMT00000339479	FRAS1relatedextracellularmatrix1
18920630	EIF2B2	Coding	0.000183046	5.50625e-05	1.54933	down	9.43405	8.8024	ENST00000266126	8892	uc001xrc.2|BC000494|BC011750	eukaryotictranslationinitiationfactor2B,subunit2beta,39kDa
18961022	BLMH	Coding	0.000243703	9.57953e-05	1.54923	down	8.27397	7.64242	ENST00000261714|ENST00000394819	642	uc002hez.2|uc010wbn.2|BC003616	bleomycinhydrolase
18915518	MRPS31	Coding	0.000685664	0.000465286	1.54913	down	7.69741	7.06595	ENST00000498078|ENST00000323563	10240	BC022045|uc001uxm.4|OTTHUMT00000044640|OTTHUMT00000044643|OTTHUMT00000044641|OTTHUMT00000044642	mitochondrialribosomalproteinS31
18973468	CALR	Coding	0.000167234	4.27918e-05	1.54857	down	11.8921	11.2611	ENST00000316448|ENST00000539083	811	uc002mvu.2|BC002500|BC007911|BC020493	calreticulin
19068233		Coding	0.00678428	0.00654159	1.54856	up	6.92462	7.55554			uc021plw.1	uc021plw.1
18714088	LOC100527964	Coding	0.000214883	7.36359e-05	1.54843	up	5.60944	6.24025	ENST00000415414|ENST00000440959	100527964	uc001gof.2|OTTHUMT00000084992|OTTHUMT00000084993
18951141	SRR	Coding	0.000151153	3.34127e-05	1.54832	down	6.43252	5.80182	ENST00000344595	63826	uc002fue.1|uc002fuh.1|uc002fui.1|BC074728|OTTHUMT00000207129	serineracemase
18878565	IPO7	Coding	0.00103372	0.000795604	1.54821	down	10.1737	9.54312	ENST00000379719	10527	uc001mho.3|BC114929	importin7
18926154	DICER1	Coding	0.00166058	0.00140587	1.54748	down	8.06802	7.4381	ENST00000343455|ENST00000393063|ENST00000526495|ENST00000527414|ENST00000527416|ENST00000541352|ENST00000556045	23405	uc001ydx.2|uc021sbc.1|uc001ydv.2|uc001ydw.2|uc001ydy.1|uc001ydz.1|uc001yea.1|uc001yeb.1|uc001yec.1|uc010avh.1|uc021sbd.1|BC150287	dicer1,ribonucleasetypeIII
19145510		Coding	0.000195517	6.02976e-05	1.54732	up	7.92315	8.55292	ENST00000401297			ncrna:miRNAchromosome:GRCh37:3:79633742:79633834:-1gene:ENSG00000216116gene_biotype:miRNAtranscript_biotype:miRNA
18682689	PAX7	Coding	0.000477264	0.000280926	1.54685	up	8.41966	9.04899	ENST00000375375|ENST00000420770|ENST00000400661	5081	BC121165|uc001bay.3|uc010oct.2|uc001baz.3|BC121166|OTTHUMT00000006928|OTTHUMT00000372482	pairedbox7
18859696	MIR1256	Coding	0.000703317	0.000480695	1.54658	up	5.45221	6.08129		100302155	uc022cby.1	microRNA1256
19212257		Coding	0.000150885	3.21171e-05	1.5464	down	7.91155	7.28263	ENST00000408747		uc011dhu.1	ncrna:miRNAchromosome:GRCh37:6:3225766:3225870:1gene:ENSG00000221674gene_biotype:miRNAtranscript_biotype:miRNA
18947022	LOC728741	Coding	0.000744016	0.000517134	1.54604	up	7.46912	8.0977	ENST00000532254|ENST00000533640	728741	uc010vcr.2|uc010vcq.2|uc002dpe.2|BC157836
18792434	FAM8A1	Coding	0.000222989	7.91749e-05	1.54582	down	7.98854	7.36017	ENST00000259963|ENST00000542476	51439	uc003ncc.3|BC047881|OTTHUMT00000039950	familywithsequencesimilarity8,memberA1
19006585	NIPSNAP1	Coding	0.000164823	4.15579e-05	1.54575	down	7.98899	7.36068	ENST00000216121|ENST00000494966	8508	uc011akp.2|uc003afx.4|BC002371|OTTHUMT00000322117|OTTHUMT00000322120|OTTHUMT00000322118|OTTHUMT00000322119|OTTHUMT00000322121|OTTHUMT00000322123	nipsnaphomolog1(C.elegans)
19331728		Coding	0.00140753	0.00115196	1.54567	down	6.94992	6.32169	ENST00000384922		uc011mug.1	ncrna:miRNAchromosome:GRCh37:X:122695946:122696055:-1gene:ENSG00000207655gene_biotype:miRNAtranscript_biotype:miRNA
18759888	BDH1	Coding	0.000147831	2.58127e-05	1.54548	up	7.21155	7.8396	ENST00000358186|ENST00000392378|ENST00000392379|ENST00000441275|ENST00000476764	622	uc003fxu.3|uc003fxr.3|uc003fxs.3|BC005844|BC011964|OTTHUMT00000340267|OTTHUMT00000340268|OTTHUMT00000340269|OTTHUMT00000340271|OTTHUMT00000340272|OTTHUMT00000340273|OTTHUMT00000340274|OTTHUMT00000340275|OTTHUMT00000340276|OTTHUMT00000340277|OTTHUMT00000340278|OTTHUMT00000340279|OTTHUMT00000340280|OTTHUMT00000340281|OTTHUMT00000340282	3-hydroxybutyratedehydrogenase,type1
19478397		Coding	0.00145484	0.0011977	1.5453	down	9.46896	8.84107			uc021tjf.1	BC053935,uc021tjf.1
18890645	PGM2L1	Coding	0.000476288	0.000279061	1.54493	down	9.49548	8.86794	ENST00000298198	283209	uc001ovb.1|BC059360	phosphoglucomutase2-like1
18865983	ARID5B	Coding	0.000222187	7.85182e-05	1.54457	up	7.01043	7.63763	ENST00000279873|ENST00000309334	84159	uc001jlu.2|uc001jlt.2|uc010qil.2|OTTHUMT00000048233|OTTHUMT00000048234	ATrichinteractivedomain5B(MRF1-like)
19213709		Coding	0.0254654	0.0252998	1.54382	up	7.84548	8.47198			uc021yot.1	DQ596042,uc021yot.1
18915034	LNX2	Coding	0.000172787	4.67321e-05	1.54331	down	7.84018	7.21415	ENST00000316334	222484	uc001url.4|uc001urm.1|BC036755|OTTHUMT00000044302	ligandofnumb-proteinX2
18860480	LOC286467	Coding	0.000393662	0.000211037	1.54328	up	7.54837	8.17437	ENST00000427391	286467	uc004ewi.3|uc004ewj.1|OTTHUMT00000058303	familywithsequencesimilarity195,memberApseudogene
19421024	FKSG29	Coding	0.000474193	0.00027732	1.5428	up	5.45465	6.0802		100131561	uc010afy.1
19410604	SART3	Coding	0.000799065	0.000567791	1.54267	up	6.04882	6.67426	ENST00000546611	9733	uc001tnb.3	squamouscellcarcinomaantigenrecognizedbyTcells3
18915803	LCP1	Coding	0.000214883	7.37241e-05	1.54253	down	6.03303	5.40774	ENST00000323076|ENST00000398576|ENST00000435666|ENST00000460190	3936	uc001vba.4|uc001vay.4|uc001vaz.4|uc010ack.3|BC007673|BC010271|OTTHUMT00000044800|OTTHUMT00000044795|OTTHUMT00000044794|OTTHUMT00000044796|OTTHUMT00000044797|OTTHUMT00000044798	lymphocytecytosolicprotein1(L-plastin)
18941445	ATXN2L	Coding	0.000516212	0.000313261	1.54236	up	9.4516	10.0767	ENST00000325215|ENST00000336783|ENST00000340394|ENST00000359153|ENST00000382686|ENST00000395547	11273	uc002drc.3|uc002dqy.3|uc002dra.3|uc002dqz.3|uc002drb.3|uc002dre.3|uc002drf.3|uc002drg.3|uc010byl.1|uc010vdb.2|BC082760|BC136584|OTTHUMT00000214139|OTTHUMT00000214137|OTTHUMT00000214138	ataxin2-like
18834209	PAG1	Coding	0.000160152	3.90614e-05	1.54235	up	5.78295	6.40808	ENST00000220597|ENST00000523463	55824	uc003ybz.3|BC090931|BC112159|OTTHUMT00000379352|OTTHUMT00000379351|OTTHUMT00000379354|OTTHUMT00000379355	phosphoproteinassociatedwithglycosphingolipidmicrodomains1
19130528		Coding	0.033046	0.0329027	1.54203	up	8.17542	8.80025			uc003dpn.1	DQ584669,uc003dpn.1
19159698		Coding	0.033046	0.0329027	1.54203	up	8.17542	8.80025			uc011bvt.1	DQ584669,uc011bvt.1
18825727		Coding	0.00345293	0.00320028	1.54087	up	5.97174	6.59548	ENST00000517732|ENST00000518098|ENST00000524047		OTTHUMT00000375446|OTTHUMT00000375447|OTTHUMT00000375445	havana:lincRNAchromosome:GRCh37:8:10334709:10338976:1gene:ENSG00000253641gene_biotype:lincRNAtranscript_biotype:lincRNA|havana:lincRNAchromosome:GRCh37:8:10335380:10338496:1gene:ENSG00000253641gene_biotype:lincRNAtranscript_biotype:lincRNA|havana:lincRNAchromosome:GRCh37:8:10332075:10339484:1gene:ENSG00000253641gene_biotype:lincRNAtranscript_biotype:lincRNA|cdna:allchromosome:VEGA50:8:10334709:10…
18950605	LOC100132247|LOC100652992|LOC613037|61E3.4|NPIPL3	Coding	0.00168723	0.00143118	1.54054	up	10.9807	11.6042	ENST00000342168|ENST00000344223|ENST00000424340|ENST00000446615|ENST00000457705|ENST00000503072|ENST00000517539	100132247///100652992///613037///440345///23117	uc010vbv.2|uc010bxg.3|uc010bxi.3|uc010bxk.3|uc021tew.1|uc021tex.1|BC036263|BC061522|BC094882|OTTHUMT00000374343|OTTHUMT00000374342|OTTHUMT00000374344	nuclearporecomplexinteractingproteinrelatedgene|uncharacterizedLOC100652992|nuclearporecomplexinteractingproteinpseudogene|nuclearporecomplexinteractingprotein-like|nuclearporecomplexinteractingprotein-like3
18828683	ZFHX4	Coding	0.00068152	0.000458645	1.54045	up	7.65504	8.27839	ENST00000050961|ENST00000399468|ENST00000455469|ENST00000518282|ENST00000521891	79776	uc003yau.2|uc003yat.1|uc003yaw.1|OTTHUMT00000379205|OTTHUMT00000379197|OTTHUMT00000379198|OTTHUMT00000379199|OTTHUMT00000379200|OTTHUMT00000379201|OTTHUMT00000379202|OTTHUMT00000379203|OTTHUMT00000379206|OTTHUMT00000379207|OTTHUMT00000379208|OTTHUMT00000379209	zincfingerhomeobox4
19224911		Coding	0.00507869	0.00480342	1.54004	down	6.16652	5.54355			uc021yru.1	uc021yru.1
18843742	OLFM1	Coding	0.000198252	6.20009e-05	1.53976	up	8.1066	8.7293	ENST00000252854|ENST00000277415|ENST00000371793|ENST00000371796|ENST00000371799|ENST00000371801|ENST00000392991	10439	uc004cfl.4|uc004cfk.4|uc004cfn.4|uc010naq.2|uc010nar.3|BC008763|OTTHUMT00000054971|OTTHUMT00000054974|OTTHUMT00000054973|OTTHUMT00000054976|OTTHUMT00000054977|OTTHUMT00000054972|OTTHUMT00000054975	olfactomedin1
19002202		Coding	0.00096759	0.000729475	1.53951	up	8.08024	8.70271	ENST00000447898		uc002zks.4|uc002zkv.3	cdna:knownchromosome:GRCh37:22:16147979:16192971:-1gene:ENSG00000206195gene_biotype:pseudogenetranscript_biotype:processed_transcript
18985805	ZNF772	Coding	0.000186335	5.6658e-05	1.53947	up	5.40478	6.02721	ENST00000291809|ENST00000319969|ENST00000343280|ENST00000356584|ENST00000415705|ENST00000427512	400720	uc002qot.3|uc002qou.3|uc010ygy.2|uc010ygz.2|uc010yha.2	zincfingerprotein772
18719123	LOC100506123	Coding	0.000213552	7.24572e-05	1.53924	up	6.51446	7.13668		100506123	uc021vll.1
18793641	HCG23	Coding	0.003238	0.00298002	1.53889	up	5.21465	5.83655	ENST00000426643	414764	uc021yvw.1|OTTHUMT00000076444	HLAcomplexgroup23(non-proteincoding)
19007210	HCG23	Coding	0.003238	0.00298002	1.53889	up	5.21465	5.83655		414764	uc021zjt.1|OTTHUMT00000309504	HLAcomplexgroup23(non-proteincoding)
19016264	HCG23	Coding	0.003238	0.00298002	1.53889	up	5.21465	5.83655		414764	uc021zux.1|OTTHUMT00000035353	HLAcomplexgroup23(non-proteincoding)
18907464	CEP290	Coding	0.00278175	0.00252544	1.53865	down	6.95334	6.33167	ENST00000309041|ENST00000397838|ENST00000536998|ENST00000545139|ENST00000547691|ENST00000552770|ENST00000552810	80184	uc001tar.3|uc001taq.3|uc001tat.3|uc009zsl.1	centrosomalprotein290kDa
18736066	PGAP1	Coding	0.00236555	0.00208989	1.5385	up	7.83298	8.45451	ENST00000354764|ENST00000409188|ENST00000409475|ENST00000422382|ENST00000485830	80055	uc002utw.3|uc002utx.3|uc002uty.1|uc010fsi.3|uc010fsj.2|uc010zgv.1|OTTHUMT00000256103|OTTHUMT00000335105|OTTHUMT00000335104|OTTHUMT00000335106|OTTHUMT00000335026|OTTHUMT00000335027|OTTHUMT00000335028|OTTHUMT00000335107|OTTHUMT00000335108|OTTHUMT00000335109|OTTHUMT00000335110	post-GPIattachmenttoproteins1
19212255		Coding	0.000167572	4.31418e-05	1.53845	down	8.4475	7.82602	ENST00000408235			ncrna:miRNAchromosome:GRCh37:6:3154878:3154982:1gene:ENSG00000221162gene_biotype:miRNAtranscript_biotype:miRNA
18996087	BACE2-IT1	Coding	0.000194781	5.99552e-05	1.53786	up	5.62265	6.24358	ENST00000433378		OTTHUMT00000195068	BACE2intronictranscript1(non-proteincoding)
19227016		Coding	0.00116998	0.000924704	1.53776	up	7.39341	8.01424			uc021yxh.1	DQ579654,uc021yxh.1
18737609	PAX3	Coding	0.000234679	8.68758e-05	1.5375	up	7.17413	7.79472	ENST00000258387|ENST00000336840|ENST00000344493|ENST00000350526|ENST00000392069|ENST00000392070|ENST00000409551|ENST00000409828	5077	uc002vna.2|uc002vmy.2|uc002vmz.2|uc010fwo.3|uc002vmv.2|uc002vmt.2|uc002vmw.2|uc002vmx.2|BC101299|BC101301|OTTHUMT00000256858|OTTHUMT00000256857|OTTHUMT00000328670|OTTHUMT00000334035|OTTHUMT00000328668|OTTHUMT00000375096|OTTHUMT00000328669|OTTHUMT00000256859|OTTHUMT00000328671	pairedbox3
18780221		Coding	0.000684831	0.000464349	1.53749	up	7.11678	7.73736				RP11-434D11.5,OTTHUMT00000371439
18793504	HSPA1A|HSPA1B	Coding	0.000175989	4.94222e-05	1.53696	down	9.81693	9.19686	ENST00000375651|ENST00000375652|ENST00000435626|ENST00000458062|ENST00000541556	3303///3304	uc003nxj.3|uc003nxi.1|uc011doj.1|BC002453|OTTHUMT00000268464|OTTHUMT00000076401	heatshock70kDaprotein1A|heatshock70kDaprotein1B
19190551		Coding	0.00226153	0.00199431	1.53688	up	6.93711	7.55712			OTTHUMT00000371546	cdna:allchromosome:VEGA50:5:134240925:134241381:1Gene:OTTHUMG00000163060
19330640		Coding	0.00256734	0.00229043	1.53632	down	9.02319	8.40371	ENST00000384561			ncrna:snRNAchromosome:GRCh37:X:100888994:100889100:-1gene:ENSG00000207291gene_biotype:snRNAtranscript_biotype:snRNA
18857353	NR0B1	Coding	0.000633113	0.000411094	1.53599	down	6.94107	6.3219	ENST00000378963|ENST00000378970|ENST00000453287	190	uc004dcf.4|BC011564|OTTHUMT00000056162|OTTHUMT00000056161	nuclearreceptorsubfamily0,groupB,member1
18860016		Coding	0.000245987	9.93283e-05	1.53594	up	5.743	6.36212	ENST00000430756		uc004eqg.1|OTTHUMT00000057981	ensembl_havana_lincrna:lincRNAchromosome:GRCh37:X:115032519:115085422:-1gene:ENSG00000235244gene_biotype:lincRNAtranscript_biotype:processed_transcript|cdna:allchromosome:VEGA50:X:115032519:115085422:-1Gene:OTTHUMG00000022240
19330004	MIR421	Coding	0.00269262	0.00242846	1.5355	up	4.76741	5.38612	ENST00000365696	693122	uc022bzb.1	microRNA421
19476535		Coding	0.000341282	0.000165184	1.53546	down	10.5647	9.94606			uc021tes.1	uc021tes.1
18986596	ZNF587|ZNF587B	Coding	0.000427064	0.000236101	1.53534	up	7.3727	7.99125	ENST00000316462|ENST00000339656|ENST00000376209|ENST00000419854|ENST00000423137|ENST00000442832|ENST00000484707|ENST00000540851	84914///100293516	uc010yhk.2|uc021vcp.1|uc002qql.3|uc002qqi.2|uc002qqj.1|uc010yhh.2|uc021vcn.1|uc021vco.1|uc021vcq.1|BC126237|BC126239|OTTHUMT00000337594|OTTHUMT00000337596|OTTHUMT00000337595|OTTHUMT00000337597	zincfingerprotein587|zincfingerprotein587B
18876549	DHX32	Coding	0.000810587	0.000583886	1.53491	down	8.05943	7.44128	ENST00000284688|ENST00000284690|ENST00000368721	55760	uc001ljf.1|uc001lje.1|uc001ljg.1|uc009yam.1|BC002473|BC068471|OTTHUMT00000050945|OTTHUMT00000050946|OTTHUMT00000050947	DEAH(Asp-Glu-Ala-His)boxpolypeptide32
18982015	FKBP8	Coding	0.000147831	2.65229e-05	1.53458	up	9.11069	9.72853	ENST00000222308|ENST00000453489|ENST00000544835	23770	uc002njj.1|uc021uqp.1|uc002njk.1|uc010xqi.1|BC009966	FK506bindingprotein8,38kDa
18946759		Coding	0.000246713	0.000100346	1.53452	up	8.85361	9.4714			uc002djw.3	AL834164,uc002djw.3
18791842	SMA5	Coding	0.000551678	0.000342668	1.53446	up	9.54594	10.1637		11042	uc021yac.1|uc003jzj.3|uc003jzu.3|uc010iya.1|uc021yag.1	glucuronidase,betapseudogene
18780195	PHAX	Coding	0.000565467	0.000355218	1.53413	down	7.81563	7.19821	ENST00000297540|ENST00000456348|ENST00000514725	51808	uc003kua.2|BC021161|OTTHUMT00000250924|OTTHUMT00000372432|OTTHUMT00000371427|OTTHUMT00000371428|OTTHUMT00000372433	phosphorylatedadaptorforRNAexport
19403404	TAS2R19	Coding	0.000290885	0.000132645	1.53383	up	4.68472	5.30185	ENST00000390673	259294	BC101804|uc010shj.2|BC111998|OTTHUMT00000370080	tastereceptor,type2,member19
19422296	RNU6-51	Coding	0.0403958	0.0402425	1.53368	up	4.77003	5.38703	ENST00000516093			RNA,U6smallnuclear51
18779269	RHOBTB3	Coding	0.000528036	0.000323604	1.53329	down	7.6789	7.06227	ENST00000379982|ENST00000504179|ENST00000506817|ENST00000515852	22836	uc003klm.3|uc003klk.1|uc003kll.3|BC041337|OTTHUMT00000241658|OTTHUMT00000370261|OTTHUMT00000370248|OTTHUMT00000370246|OTTHUMT00000370247|OTTHUMT00000370249|OTTHUMT00000370250|OTTHUMT00000370251|OTTHUMT00000370252|OTTHUMT00000370253|OTTHUMT00000370254|OTTHUMT00000370255|OTTHUMT00000370256|OTTHUMT00000370257|OTTHUMT00000370258|OTTHUMT00000370259|OTTHUMT00000370260	Rho-relatedBTBdomaincontaining3
19007123	SAPCD1|MSH5|MSH5-SAPCD1	Coding	0.000163715	4.09953e-05	1.53306	down	7.79755	7.18113		401251///4439///100532732	uc011enk.1|uc011enm.1|uc011enn.1|uc011eno.2|BC001358|BC041031|BC137541|BC137542|OTTHUMT00000309405|OTTHUMT00000309406|OTTHUMT00000309407|OTTHUMT00000309408|OTTHUMT00000309628|OTTHUMT00000309631|OTTHUMT00000309632|OTTHUMT00000309633|OTTHUMT00000309634|OTTHUMT00000309635|OTTHUMT00000309636|OTTHUMT00000309637|OTTHUMT00000309638|OTTHUMT00000309639|OTTHUMT00000309640|OTTHUMT00000309641|OTTHUMT00000309…	suppressorAPCdomaincontaining1|mutShomolog5(E.coli)|MSH5-SAPCD1readthrough(non-proteincoding)
18751724	GLB1|TMPPE	Coding	0.000224857	8.00709e-05	1.53233	up	7.63025	8.24598	ENST00000307363|ENST00000307377|ENST00000342462|ENST00000399402|ENST00000416695|ENST00000445488|ENST00000497796	2720///643853	uc003cfi.1|uc003cfh.1|uc003cfj.1|uc003cfk.2|uc011axk.1|uc011axl.1|uc021wux.1|BC007493|BC136872|OTTHUMT00000341569|OTTHUMT00000341571|OTTHUMT00000341566|OTTHUMT00000341570|OTTHUMT00000341567|OTTHUMT00000341914|OTTHUMT00000341572|OTTHUMT00000341573|OTTHUMT00000341904|OTTHUMT00000341905|OTTHUMT00000341906|OTTHUMT00000341907|OTTHUMT00000341908|OTTHUMT00000341910|OTTHUMT00000341911|OTTHUMT00000341912|…	galactosidase,beta1|transmembraneproteinwithmetallophosphoesterasedomain
18846059		Coding	0.00307282	0.00281535	1.53111	up	6.60797	7.22255			uc010mng.1	AK308561,uc010mng.1
19373288	BACE1-AS	Coding	0.00325245	0.00299684	1.5307	up	7.46307	8.07726		100379571	uc010rxi.2	BACE1antisenseRNA(non-proteincoding)
19013696	MICB	Coding	0.00172175	0.00146366	1.53027	down	8.51969	7.90591		4277	uc021zpg.1|BC044218|OTTHUMT00000311139|OTTHUMT00000311140|OTTHUMT00000311141	MHCclassIpolypeptide-relatedsequenceB
18778243	TMEM171	Coding	0.000176401	4.97175e-05	1.53026	up	6.94295	7.55673	ENST00000287773|ENST00000454765	134285	uc003kcn.3|uc003kcm.2|BC018083|BC035310|OTTHUMT00000369000|OTTHUMT00000254037	transmembraneprotein171
19467721		Coding	0.000449557	0.000254627	1.53013	up	9.42954	10.0432			uc021tdl.1	DQ586919,uc021tdl.1
19467918		Coding	0.000449557	0.000254627	1.53013	up	9.42954	10.0432			uc021tdw.1	DQ586919,uc021tdw.1
19446840	LOC100506965	Coding	0.000865524	0.000630965	1.53006	up	6.63489	7.24848	ENST00000552334	100506965	uc010ayj.2
19006384	C22orf32	Coding	0.0041069	0.00385092	1.52966	up	7.25678	7.87	ENST00000331479	91689	BC024237|uc003bca.3|OTTHUMT00000322086|OTTHUMT00000322087|OTTHUMT00000322088	chromosome22openreadingframe32
18754019	FAM208A	Coding	0.00109937	0.000856261	1.52924	down	7.31421	6.7014	ENST00000355628|ENST00000431842|ENST00000485156|ENST00000493960	23272	uc003die.4|uc003dic.4|uc003dib.4|uc003did.4|BC129987|OTTHUMT00000352342|OTTHUMT00000352341|OTTHUMT00000352438|OTTHUMT00000352352|OTTHUMT00000352340|OTTHUMT00000352437|OTTHUMT00000352439|OTTHUMT00000352440|OTTHUMT00000352441	familywithsequencesimilarity208,memberA
18730579	CYP26B1	Coding	0.000149959	2.85238e-05	1.52893	up	7.85616	8.46868	ENST00000001146|ENST00000412253|ENST00000546307	56603	uc002sih.1|uc010yra.1|uc010yrb.1|BC069443|BC109205|OTTHUMT00000251969|OTTHUMT00000327529|OTTHUMT00000327530|OTTHUMT00000327531	cytochromeP450,family26,subfamilyB,polypeptide1
18955024	HEXIM1	Coding	0.000459128	0.000263284	1.52878	down	8.37261	7.76022	ENST00000332499	10614	uc002iig.3|BC006460	hexamethylenebis-acetamideinducible1
19527918	SNORD37	Coding	0.00127272	0.00101887	1.52868	down	6.94855	6.33626	ENST00000384048	26812	uc002lzf.1	smallnucleolarRNA,C/Dbox37
19067067	RN5S17|RN5S16|RN5S15|RN5S14|RN5S13|RN5S12|RN5S11|RN5S10|RN5S8|RN5S7|RN5S6|RN5S5|RN5S4|RN5S3|RN5S2	Coding	0.000238811	9.2677e-05	1.52781	down	12.3568	11.7453	ENST00000362482	100169768///100169767///100169766///100169765///100169764///100169763///100169762///100169761///100169759///100169758///100169757///100169756///100169755///100169754///100169753///100169751		RNA,5Sribosomal17|RNA,5Sribosomal16|RNA,5Sribosomal15|RNA,5Sribosomal14|RNA,5Sribosomal13|RNA,5Sribosomal12|RNA,5Sribosomal11|RNA,5Sribosomal10|RNA,5Sribosomal8|RNA,5Sribosomal7|RNA,5Sribosomal6|RNA,5Sribosomal5|RNA,5Sribosomal4|RNA,5Sribosomal3|RNA,5Sribosomal2
19067068	RN5S17|RN5S16|RN5S15|RN5S14|RN5S13|RN5S12|RN5S11|RN5S10|RN5S8|RN5S7|RN5S6|RN5S5|RN5S4|RN5S3|RN5S2	Coding	0.000238811	9.2677e-05	1.52781	down	12.3568	11.7453	ENST00000364718	100169768///100169767///100169766///100169765///100169764///100169763///100169762///100169761///100169759///100169758///100169757///100169756///100169755///100169754///100169753///100169751		RNA,5Sribosomal17|RNA,5Sribosomal16|RNA,5Sribosomal15|RNA,5Sribosomal14|RNA,5Sribosomal13|RNA,5Sribosomal12|RNA,5Sribosomal11|RNA,5Sribosomal10|RNA,5Sribosomal8|RNA,5Sribosomal7|RNA,5Sribosomal6|RNA,5Sribosomal5|RNA,5Sribosomal4|RNA,5Sribosomal3|RNA,5Sribosomal2
19067069	RN5S17|RN5S16|RN5S15|RN5S14|RN5S13|RN5S12|RN5S11|RN5S10|RN5S8|RN5S7|RN5S6|RN5S5|RN5S4|RN5S3|RN5S2	Coding	0.000238811	9.2677e-05	1.52781	down	12.3568	11.7453	ENST00000362467	100169768///100169767///100169766///100169765///100169764///100169763///100169762///100169761///100169759///100169758///100169757///100169756///100169755///100169754///100169753///100169751		RNA,5Sribosomal17|RNA,5Sribosomal16|RNA,5Sribosomal15|RNA,5Sribosomal14|RNA,5Sribosomal13|RNA,5Sribosomal12|RNA,5Sribosomal11|RNA,5Sribosomal10|RNA,5Sribosomal8|RNA,5Sribosomal7|RNA,5Sribosomal6|RNA,5Sribosomal5|RNA,5Sribosomal4|RNA,5Sribosomal3|RNA,5Sribosomal2
19067070	RN5S17|RN5S16|RN5S15|RN5S14|RN5S13|RN5S12|RN5S11|RN5S10|RN5S8|RN5S7|RN5S6|RN5S5|RN5S4|RN5S3|RN5S2	Coding	0.000238811	9.2677e-05	1.52781	down	12.3568	11.7453	ENST00000363511	100169768///100169767///100169766///100169765///100169764///100169763///100169762///100169761///100169759///100169758///100169757///100169756///100169755///100169754///100169753///100169751		RNA,5Sribosomal17|RNA,5Sribosomal16|RNA,5Sribosomal15|RNA,5Sribosomal14|RNA,5Sribosomal13|RNA,5Sribosomal12|RNA,5Sribosomal11|RNA,5Sribosomal10|RNA,5Sribosomal8|RNA,5Sribosomal7|RNA,5Sribosomal6|RNA,5Sribosomal5|RNA,5Sribosomal4|RNA,5Sribosomal3|RNA,5Sribosomal2
19067071	RN5S17|RN5S16|RN5S15|RN5S14|RN5S13|RN5S12|RN5S11|RN5S10|RN5S8|RN5S7|RN5S6|RN5S5|RN5S4|RN5S3|RN5S2	Coding	0.000238811	9.2677e-05	1.52781	down	12.3568	11.7453	ENST00000362526	100169768///100169767///100169766///100169765///100169764///100169763///100169762///100169761///100169759///100169758///100169757///100169756///100169755///100169754///100169753///100169751		RNA,5Sribosomal17|RNA,5Sribosomal16|RNA,5Sribosomal15|RNA,5Sribosomal14|RNA,5Sribosomal13|RNA,5Sribosomal12|RNA,5Sribosomal11|RNA,5Sribosomal10|RNA,5Sribosomal8|RNA,5Sribosomal7|RNA,5Sribosomal6|RNA,5Sribosomal5|RNA,5Sribosomal4|RNA,5Sribosomal3|RNA,5Sribosomal2
19067072	RN5S17|RN5S16|RN5S15|RN5S14|RN5S13|RN5S12|RN5S11|RN5S10|RN5S8|RN5S7|RN5S6|RN5S5|RN5S4|RN5S3|RN5S2	Coding	0.000238811	9.2677e-05	1.52781	down	12.3568	11.7453	ENST00000363754	100169768///100169767///100169766///100169765///100169764///100169763///100169762///100169761///100169759///100169758///100169757///100169756///100169755///100169754///100169753///100169751		RNA,5Sribosomal17|RNA,5Sribosomal16|RNA,5Sribosomal15|RNA,5Sribosomal14|RNA,5Sribosomal13|RNA,5Sribosomal12|RNA,5Sribosomal11|RNA,5Sribosomal10|RNA,5Sribosomal8|RNA,5Sribosomal7|RNA,5Sribosomal6|RNA,5Sribosomal5|RNA,5Sribosomal4|RNA,5Sribosomal3|RNA,5Sribosomal2
19067073	RN5S17|RN5S16|RN5S15|RN5S14|RN5S13|RN5S12|RN5S11|RN5S10|RN5S8|RN5S7|RN5S6|RN5S5|RN5S4|RN5S3|RN5S2	Coding	0.000238811	9.2677e-05	1.52781	down	12.3568	11.7453	ENST00000365651	100169768///100169767///100169766///100169765///100169764///100169763///100169762///100169761///100169759///100169758///100169757///100169756///100169755///100169754///100169753///100169751		RNA,5Sribosomal17|RNA,5Sribosomal16|RNA,5Sribosomal15|RNA,5Sribosomal14|RNA,5Sribosomal13|RNA,5Sribosomal12|RNA,5Sribosomal11|RNA,5Sribosomal10|RNA,5Sribosomal8|RNA,5Sribosomal7|RNA,5Sribosomal6|RNA,5Sribosomal5|RNA,5Sribosomal4|RNA,5Sribosomal3|RNA,5Sribosomal2
19067074	RN5S17|RN5S16|RN5S15|RN5S14|RN5S13|RN5S12|RN5S11|RN5S10|RN5S8|RN5S7|RN5S6|RN5S5|RN5S4|RN5S3|RN5S2	Coding	0.000238811	9.2677e-05	1.52781	down	12.3568	11.7453	ENST00000363473	100169768///100169767///100169766///100169765///100169764///100169763///100169762///100169761///100169759///100169758///100169757///100169756///100169755///100169754///100169753///100169751		RNA,5Sribosomal17|RNA,5Sribosomal16|RNA,5Sribosomal15|RNA,5Sribosomal14|RNA,5Sribosomal13|RNA,5Sribosomal12|RNA,5Sribosomal11|RNA,5Sribosomal10|RNA,5Sribosomal8|RNA,5Sribosomal7|RNA,5Sribosomal6|RNA,5Sribosomal5|RNA,5Sribosomal4|RNA,5Sribosomal3|RNA,5Sribosomal2
19067076	RN5S17|RN5S16|RN5S15|RN5S14|RN5S13|RN5S12|RN5S11|RN5S10|RN5S8|RN5S7|RN5S6|RN5S5|RN5S4|RN5S3|RN5S2	Coding	0.000238811	9.2677e-05	1.52781	down	12.3568	11.7453	ENST00000363040	100169768///100169767///100169766///100169765///100169764///100169763///100169762///100169761///100169759///100169758///100169757///100169756///100169755///100169754///100169753///100169751		RNA,5Sribosomal17|RNA,5Sribosomal16|RNA,5Sribosomal15|RNA,5Sribosomal14|RNA,5Sribosomal13|RNA,5Sribosomal12|RNA,5Sribosomal11|RNA,5Sribosomal10|RNA,5Sribosomal8|RNA,5Sribosomal7|RNA,5Sribosomal6|RNA,5Sribosomal5|RNA,5Sribosomal4|RNA,5Sribosomal3|RNA,5Sribosomal2
19067077	RN5S17|RN5S16|RN5S15|RN5S14|RN5S13|RN5S12|RN5S11|RN5S10|RN5S8|RN5S7|RN5S6|RN5S5|RN5S4|RN5S3|RN5S2	Coding	0.000238811	9.2677e-05	1.52781	down	12.3568	11.7453	ENST00000362464	100169768///100169767///100169766///100169765///100169764///100169763///100169762///100169761///100169759///100169758///100169757///100169756///100169755///100169754///100169753///100169751		RNA,5Sribosomal17|RNA,5Sribosomal16|RNA,5Sribosomal15|RNA,5Sribosomal14|RNA,5Sribosomal13|RNA,5Sribosomal12|RNA,5Sribosomal11|RNA,5Sribosomal10|RNA,5Sribosomal8|RNA,5Sribosomal7|RNA,5Sribosomal6|RNA,5Sribosomal5|RNA,5Sribosomal4|RNA,5Sribosomal3|RNA,5Sribosomal2
19067078	RN5S17|RN5S16|RN5S15|RN5S14|RN5S13|RN5S12|RN5S11|RN5S10|RN5S8|RN5S7|RN5S6|RN5S5|RN5S4|RN5S3|RN5S2	Coding	0.000238811	9.2677e-05	1.52781	down	12.3568	11.7453	ENST00000362400	100169768///100169767///100169766///100169765///100169764///100169763///100169762///100169761///100169759///100169758///100169757///100169756///100169755///100169754///100169753///100169751		RNA,5Sribosomal17|RNA,5Sribosomal16|RNA,5Sribosomal15|RNA,5Sribosomal14|RNA,5Sribosomal13|RNA,5Sribosomal12|RNA,5Sribosomal11|RNA,5Sribosomal10|RNA,5Sribosomal8|RNA,5Sribosomal7|RNA,5Sribosomal6|RNA,5Sribosomal5|RNA,5Sribosomal4|RNA,5Sribosomal3|RNA,5Sribosomal2
19067079	RN5S17|RN5S16|RN5S15|RN5S14|RN5S13|RN5S12|RN5S11|RN5S10|RN5S8|RN5S7|RN5S6|RN5S5|RN5S4|RN5S3|RN5S2	Coding	0.000238811	9.2677e-05	1.52781	down	12.3568	11.7453	ENST00000365656	100169768///100169767///100169766///100169765///100169764///100169763///100169762///100169761///100169759///100169758///100169757///100169756///100169755///100169754///100169753///100169751		RNA,5Sribosomal17|RNA,5Sribosomal16|RNA,5Sribosomal15|RNA,5Sribosomal14|RNA,5Sribosomal13|RNA,5Sribosomal12|RNA,5Sribosomal11|RNA,5Sribosomal10|RNA,5Sribosomal8|RNA,5Sribosomal7|RNA,5Sribosomal6|RNA,5Sribosomal5|RNA,5Sribosomal4|RNA,5Sribosomal3|RNA,5Sribosomal2
19067080	RN5S17|RN5S16|RN5S15|RN5S14|RN5S13|RN5S12|RN5S11|RN5S10|RN5S8|RN5S7|RN5S6|RN5S5|RN5S4|RN5S3|RN5S2	Coding	0.000238811	9.2677e-05	1.52781	down	12.3568	11.7453	ENST00000364485	100169768///100169767///100169766///100169765///100169764///100169763///100169762///100169761///100169759///100169758///100169757///100169756///100169755///100169754///100169753///100169751		RNA,5Sribosomal17|RNA,5Sribosomal16|RNA,5Sribosomal15|RNA,5Sribosomal14|RNA,5Sribosomal13|RNA,5Sribosomal12|RNA,5Sribosomal11|RNA,5Sribosomal10|RNA,5Sribosomal8|RNA,5Sribosomal7|RNA,5Sribosomal6|RNA,5Sribosomal5|RNA,5Sribosomal4|RNA,5Sribosomal3|RNA,5Sribosomal2
19067081	RN5S17|RN5S16|RN5S15|RN5S14|RN5S13|RN5S12|RN5S11|RN5S10|RN5S8|RN5S7|RN5S6|RN5S5|RN5S4|RN5S3|RN5S2	Coding	0.000238811	9.2677e-05	1.52781	down	12.3568	11.7453	ENST00000365055	100169768///100169767///100169766///100169765///100169764///100169763///100169762///100169761///100169759///100169758///100169757///100169756///100169755///100169754///100169753///100169751		RNA,5Sribosomal17|RNA,5Sribosomal16|RNA,5Sribosomal15|RNA,5Sribosomal14|RNA,5Sribosomal13|RNA,5Sribosomal12|RNA,5Sribosomal11|RNA,5Sribosomal10|RNA,5Sribosomal8|RNA,5Sribosomal7|RNA,5Sribosomal6|RNA,5Sribosomal5|RNA,5Sribosomal4|RNA,5Sribosomal3|RNA,5Sribosomal2
19067082	RN5S17|RN5S16|RN5S15|RN5S14|RN5S13|RN5S12|RN5S11|RN5S10|RN5S8|RN5S7|RN5S6|RN5S5|RN5S4|RN5S3|RN5S2	Coding	0.000238811	9.2677e-05	1.52781	down	12.3568	11.7453	ENST00000365387	100169768///100169767///100169766///100169765///100169764///100169763///100169762///100169761///100169759///100169758///100169757///100169756///100169755///100169754///100169753///100169751		RNA,5Sribosomal17|RNA,5Sribosomal16|RNA,5Sribosomal15|RNA,5Sribosomal14|RNA,5Sribosomal13|RNA,5Sribosomal12|RNA,5Sribosomal11|RNA,5Sribosomal10|RNA,5Sribosomal8|RNA,5Sribosomal7|RNA,5Sribosomal6|RNA,5Sribosomal5|RNA,5Sribosomal4|RNA,5Sribosomal3|RNA,5Sribosomal2
19067083	RN5S17|RN5S16|RN5S15|RN5S14|RN5S13|RN5S12|RN5S11|RN5S10|RN5S8|RN5S7|RN5S6|RN5S5|RN5S4|RN5S3|RN5S2	Coding	0.000238811	9.2677e-05	1.52781	down	12.3568	11.7453	ENST00000363500	100169768///100169767///100169766///100169765///100169764///100169763///100169762///100169761///100169759///100169758///100169757///100169756///100169755///100169754///100169753///100169751		RNA,5Sribosomal17|RNA,5Sribosomal16|RNA,5Sribosomal15|RNA,5Sribosomal14|RNA,5Sribosomal13|RNA,5Sribosomal12|RNA,5Sribosomal11|RNA,5Sribosomal10|RNA,5Sribosomal8|RNA,5Sribosomal7|RNA,5Sribosomal6|RNA,5Sribosomal5|RNA,5Sribosomal4|RNA,5Sribosomal3|RNA,5Sribosomal2
18833330	RB1CC1	Coding	0.00155384	0.00129276	1.52746	down	7.84859	7.23745	ENST00000025008|ENST00000435644|ENST00000521611|ENST00000539297	9821	uc003xrf.4|uc003xre.4|BC017556|OTTHUMT00000378011|OTTHUMT00000378012|OTTHUMT00000378117|OTTHUMT00000378079|OTTHUMT00000378080|OTTHUMT00000378081|OTTHUMT00000378082|OTTHUMT00000378083|OTTHUMT00000378118|OTTHUMT00000378119	RB1-induciblecoiled-coil1
19043699	RN5S19	Coding	0.00051093	0.000306835	1.52746	down	9.43211	8.82097	ENST00000365186			RNA,5Sribosomal19
19421844		Coding	0.000707043	0.000484391	1.52686	up	5.56283	6.17339			uc001vtl.1	AK126278,uc001vtl.1
18928804	CHAC1	Coding	0.000165585	4.20019e-05	1.52656	up	8.59529	9.20557	ENST00000444189|ENST00000446533|ENST00000487220	79094	uc010uct.1|uc001znh.2|BC001683|BC019625|OTTHUMT00000347784|OTTHUMT00000252526	ChaC,cationtransportregulatorhomolog1(E.coli)
18730505	ADD2	Coding	0.000201354	6.3628e-05	1.52588	up	6.17549	6.78514	ENST00000264436|ENST00000264439|ENST00000355733|ENST00000356565|ENST00000407644|ENST00000413157|ENST00000430656|ENST00000456320|ENST00000473232|ENST00000517596	119	uc021vjc.1|uc010fdu.2|uc002sgz.3|uc002shc.2|uc002sgy.3|uc010fds.2|uc010fdt.2|BC041666|BC065525|OTTHUMT00000251918|OTTHUMT00000251919|OTTHUMT00000331211|OTTHUMT00000330121|OTTHUMT00000330122|OTTHUMT00000331242|OTTHUMT00000330123|OTTHUMT00000331212|OTTHUMT00000331213|OTTHUMT00000331240|OTTHUMT00000331241|OTTHUMT00000331313|OTTHUMT00000331314|OTTHUMT00000376652	adducin2(beta)
18868994		Coding	0.000391013	0.000209388	1.52559	up	5.1908	5.80017	ENST00000420773		OTTHUMT00000050410	havana:sense_intronicchromosome:GRCh37:10:114843553:114846535:1gene:ENSG00000237996gene_biotype:sense_intronictranscript_biotype:sense_intronic|cdna:allchromosome:VEGA50:10:114843553:114846535:1Gene:OTTHUMG00000019069
18799909	GUSBP2|SMA4	Coding	0.000444738	0.000250692	1.52553	up	8.59184	9.20115	ENST00000463434	387036///11039	uc003nim.2|BC171739	glucuronidase,betapseudogene2
18912623	COG6	Coding	0.0003773	0.00019775	1.52537	down	7.86839	7.25923	ENST00000255468|ENST00000416691|ENST00000465775|ENST00000455146	57511	BC051723|uc001uxh.2|uc010acb.2|uc001uxi.2|OTTHUMT00000044622|OTTHUMT00000044624|OTTHUMT00000044621|OTTHUMT00000044623|OTTHUMT00000044625	componentofoligomericgolgicomplex6
18866863	KAT6B	Coding	0.000767075	0.000542149	1.52537	up	7.16396	7.77312	ENST00000287239|ENST00000372711|ENST00000372714|ENST00000372724|ENST00000372725|ENST00000490365	23522	uc001jwn.1|uc001jwm.1|uc001jwo.1|uc001jwp.1|BC150270|BC150618|OTTHUMT00000048771|OTTHUMT00000048772|OTTHUMT00000048774|OTTHUMT00000048769|OTTHUMT00000048770|OTTHUMT00000048773	K(lysine)acetyltransferase6B
19196854		Coding	0.000675296	0.0004491	1.52528	up	5.38713	5.9962			uc021xxg.1	DQ578105,uc021xxg.1
19196856		Coding	0.000675296	0.0004491	1.52528	up	5.38713	5.9962			uc021xxh.1	DQ578105,uc021xxh.1
18708763	FAM129A	Coding	0.000249955	0.00010215	1.52508	up	6.55428	7.16317	ENST00000367511|ENST00000487074	116496	uc001gra.3|uc001grb.1|uc009wyh.1|uc009wyi.1|BC030531|OTTHUMT00000085786|OTTHUMT00000098699|OTTHUMT00000098698|OTTHUMT00000098700|OTTHUMT00000098701	familywithsequencesimilarity129,memberA
18769754	RELL1	Coding	0.000225194	8.03132e-05	1.52483	up	7.06068	7.66933	ENST00000314117|ENST00000454158	768211	uc003gsz.2|uc010ifc.3|BC039540|OTTHUMT00000360428|OTTHUMT00000360485|OTTHUMT00000360486	RELT-like1
18982800	ZNF529	Coding	0.000212822	7.20941e-05	1.52411	up	6.23502	6.84298	ENST00000334116	57711	uc010xth.2|uc010xti.2|uc002oeh.4|uc002oej.3|uc002oeg.4|BC064690	zincfingerprotein529
18788529		Coding	0.0010292	0.000791004	1.52402	down	5.49474	4.88686	ENST00000503553		OTTHUMT00000373009	cdna:putativechromosome:GRCh37:5:138700366:138705406:-1gene:ENSG00000249758gene_biotype:processed_transcripttranscript_biotype:processed_transcript|cdna:allchromosome:VEGA50:5:138700366:138705406:-1Gene:OTTHUMG00000163389
19398014		Coding	0.00176259	0.00150656	1.52394	down	6.45282	5.84502			uc021rck.1	uc021rck.1
19213798		Coding	0.00183607	0.0015823	1.52369	down	7.0828	6.47524			uc021yqg.1	uc021yqg.1
18791448	PCBD2	Coding	0.000246713	0.000100565	1.52357	up	6.61507	7.22253	ENST00000254908|ENST00000510013	84105	uc010jdz.3|BC054021|OTTHUMT00000371577|OTTHUMT00000371580	pterin-4alpha-carbinolaminedehydratase/dimerizationcofactorofhepatocytenuclearfactor1alpha(TCF1)2
19196730	MIR579	Coding	0.000389588	0.000207992	1.52317	up	5.66732	6.2744	ENST00000385221	693164		microRNA579
19213520		Coding	0.00535813	0.00511128	1.52262	down	7.41755	6.811			uc021ynd.1	uc021ynd.1
19213791		Coding	0.00535813	0.00511128	1.52262	down	7.41755	6.811			uc021ypx.1	uc021ypx.1
19213793		Coding	0.00535813	0.00511128	1.52262	down	7.41755	6.811			uc021ypz.1	uc021ypz.1
19213794		Coding	0.00535813	0.00511128	1.52262	down	7.41755	6.811			uc021yqa.1	uc021yqa.1
19287974		Coding	0.00535813	0.00511128	1.52262	down	7.41755	6.811			uc022ayv.1	uc022ayv.1
18742374	RBMS3	Coding	0.000263683	0.000113329	1.52248	up	6.4282	7.03462	ENST00000273139|ENST00000383766|ENST00000383767|ENST00000396583|ENST00000434693|ENST00000445033|ENST00000452462|ENST00000456853|ENST00000473799	27303	uc003cem.3|uc003cel.3|uc010hfr.3|uc010hfq.3|uc003cek.3|BC117315|BC143521|OTTHUMT00000341302|OTTHUMT00000341300|OTTHUMT00000341306|OTTHUMT00000341298|OTTHUMT00000341299|OTTHUMT00000341303|OTTHUMT00000341301|OTTHUMT00000341327|OTTHUMT00000341304|OTTHUMT00000341324|OTTHUMT00000341325|OTTHUMT00000341326|OTTHUMT00000341328	RNAbindingmotif,singlestrandedinteractingprotein3
18781592	SCGB3A2	Coding	0.000946094	0.000706423	1.52217	up	6.23943	6.84556	ENST00000504320|ENST00000514688|ENST00000296694	117156	BC024232|uc003lot.2|OTTHUMT00000251939|OTTHUMT00000373316|OTTHUMT00000373317|OTTHUMT00000373318	secretoglobin,family3A,member2
18730246	VPS54	Coding	0.000883359	0.000647318	1.52215	down	7.19805	6.59194	ENST00000272322|ENST00000354504|ENST00000394400|ENST00000409558|ENST00000483277	51542	uc002scp.3|uc002scq.3|uc002scn.3|uc002sco.3|uc010fct.3|BC030275|BC041868|OTTHUMT00000327062|OTTHUMT00000327064|OTTHUMT00000327063|OTTHUMT00000327065	vacuolarproteinsorting54homolog(S.cerevisiae)
18857739	SLC9A7	Coding	0.000263683	0.00011321	1.52208	down	7.06616	6.46011	ENST00000328306|ENST00000464933	84679	uc004dgu.1|uc004dgv.1|OTTHUMT00000056370|OTTHUMT00000056372|OTTHUMT00000056371|OTTHUMT00000056373	solutecarrierfamily9,subfamilyA(NHE7,cationprotonantiporter7),member7
19305102	MGC24103	Coding	0.00102402	0.000785359	1.52205	up	5.31633	5.92235		158295	BC020879
18904600	PUS7L	Coding	0.00059477	0.000378461	1.52084	down	7.09167	6.48679	ENST00000344862|ENST00000416848|ENST00000431332|ENST00000551923	83448	uc001rnr.4|uc001rnq.4|uc001rns.4|uc009zkb.3|BC033621|BC068502	pseudouridylatesynthase7homolog(S.cerevisiae)-like
19377669	RN5S336	Coding	0.000515697	0.00031217	1.52083	down	7.68953	7.08467	ENST00000364189			RNA,5Sribosomal336
18983676	XRCC1	Coding	0.000536149	0.000330407	1.52051	up	9.56215	10.1667	ENST00000458471|ENST00000262887|ENST00000538738|ENST00000543982	7515	uc010xwp.1|BC023593	X-rayrepaircomplementingdefectiverepairinChinesehamstercells1
18724532		Coding	0.000349535	0.000172968	1.52027	up	5.31126	5.91558	ENST00000452057		uc002vdu.1|OTTHUMT00000336642	cdna:knownchromosome:GRCh37:2:210895457:210929080:1gene:ENSG00000229127gene_biotype:antisensetranscript_biotype:antisense|cdna:allchromosome:VEGA50:2:210895457:210929080:1Gene:OTTHUMG00000154698
18763858	KIT	Coding	0.00133622	0.00108202	1.51968	up	6.61258	7.21634	ENST00000288135|ENST00000412167|ENST00000536403	3815	uc010igr.3|uc010igs.3|uc010igt.2|uc011bzw.1|BC071593|OTTHUMT00000250618|OTTHUMT00000361417|OTTHUMT00000361418|OTTHUMT00000361419	v-kitHardy-Zuckerman4felinesarcomaviraloncogenehomolog
19034677		Coding	0.0139271	0.013746	1.5186	down	7.48072	6.87798			uc021ovw.1	uc021ovw.1
19226986		Coding	0.00495106	0.00467197	1.51851	up	6.16681	6.76946			uc021yws.1	DQ591368,uc021yws.1
19321632	RN5S506	Coding	0.00044424	0.00024993	1.51832	down	8.66285	8.06038	ENST00000364816			RNA,5Sribosomal506
19095926		Coding	0.000250217	0.000103342	1.5182	up	8.78457	9.38693	ENST00000408777			ncrna:miRNAchromosome:GRCh37:2:236480575:236480647:1gene:ENSG00000221704gene_biotype:miRNAtranscript_biotype:miRNA
18904423	KIF21A	Coding	0.000844313	0.000613213	1.5176	down	7.32458	6.72278	ENST00000341813|ENST00000361418|ENST00000361961|ENST00000395670|ENST00000517165|ENST00000541463|ENST00000545778|ENST00000547745|ENST00000544797	55605	BC136414|uc010skl.2|uc001rly.3|uc001rlz.3|uc001rlx.3|uc001rlt.3|uc001rlu.3|uc001rlv.3|uc001rlw.3	kinesinfamilymember21A
18861882	PRAF2	Coding	0.000662179	0.000434634	1.51732	up	8.28181	8.88335	ENST00000376386|ENST00000376390|ENST00000491199	11230	uc004dmi.3|BC021213|OTTHUMT00000083416|OTTHUMT00000083415|OTTHUMT00000083417	PRA1domainfamily,member2
18928658	C15orf23	Coding	0.000326902	0.000156629	1.51688	down	8.95267	8.35157	ENST00000249776|ENST00000416151|ENST00000448395	90417	uc010ucp.2|uc001zlo.3|uc001zll.3|uc001zlm.3|uc001zln.3|BC118559	chromosome15openreadingframe23
18912099	SNORA27|SNORD102|RPL21|RPL21P28	Coding	0.000941466	0.000702145	1.51679	down	8.85572	8.2547	ENST00000272274|ENST00000311549|ENST00000319826|ENST00000326092|ENST00000384323|ENST00000384769|ENST00000466550	619499///26771///6144///100131205	uc001urc.1|uc001urb.2|uc001ura.3|uc001uqz.1|BC001603|BC007505|BC062981|BC070184|BC070323|BC070330|BC104667|OTTHUMT00000044272|OTTHUMT00000044270|OTTHUMT00000044273|OTTHUMT00000044274|OTTHUMT00000044275|OTTHUMT00000044271|OTTHUMT00000044276|OTTHUMT00000044277|OTTHUMT00000044278|OTTHUMT00000044279	smallnucleolarRNA,H/ACAbox27|smallnucleolarRNA,C/Dbox102|ribosomalproteinL21|ribosomalproteinL21pseudogene28
19399587	ADAM1	Coding	0.00736281	0.00712337	1.51656	up	6.14127	6.74207		8759	uc021rea.1	ADAMmetallopeptidasedomain1,pseudogene
18924277	WDHD1	Coding	0.000937452	0.000694932	1.51643	down	8.38582	7.78514	ENST00000359167|ENST00000360586|ENST00000421192	11169	uc001xbn.2|uc001xbm.2|uc010aom.2|BC063041|OTTHUMT00000276897|OTTHUMT00000318343|OTTHUMT00000318344|OTTHUMT00000318345	WDrepeatandHMG-boxDNAbindingprotein1
19050739		Coding	0.0165774	0.0163887	1.51627	up	6.83782	7.43835	ENST00000401343		uc021ola.1	ncrna:miRNAchromosome:GRCh37:1:35244162:35244245:-1gene:ENSG00000216162gene_biotype:miRNAtranscript_biotype:miRNA
18941581		Coding	0.000964168	0.000723243	1.5162	up	8.66069	9.26115	ENST00000424293			cdna:novelchromosome:GRCh37:16:29049923:29064047:1gene:ENSG00000196796gene_biotype:protein_codingtranscript_biotype:protein_coding
18750407	HES1	Coding	0.000313554	0.000149045	1.51602	up	8.50127	9.10156	ENST00000232424	3280	uc003ftq.2|uc011bst.2|BC039152|OTTHUMT00000342632|OTTHUMT00000342633	hairyandenhancerofsplit1,(Drosophila)
18992865	SAMHD1	Coding	0.000539658	0.000332863	1.51598	down	7.61184	7.0116	ENST00000262878|ENST00000373694	25939	uc002xgh.2|uc010gft.2|BC036450|OTTHUMT00000079062|OTTHUMT00000079063	SAMdomainandHDdomain1
19470161		Coding	0.0244475	0.0242619	1.51592	down	6.48799	5.88779			uc002edg.3	DQ574674,uc002edg.3
19477660		Coding	0.0244475	0.0242619	1.51592	down	6.48799	5.88779			uc021the.1	DQ574674,uc021the.1
18868579	TAF5	Coding	0.000604689	0.000388706	1.5158	down	8.46401	7.86393	ENST00000351396|ENST00000369839	6877	uc001kwv.3|uc010qqq.2|BC052268|BC136340|BC136348|OTTHUMT00000050144
18819508	SEMA3A	Coding	0.00102563	0.000787544	1.51553	up	6.90637	7.50619	ENST00000265362|ENST00000436949|ENST00000471474	10371	uc003uhz.3|BC111416|OTTHUMT00000253355|OTTHUMT00000342239|OTTHUMT00000336725|OTTHUMT00000336604|OTTHUMT00000336646|OTTHUMT00000336647|OTTHUMT00000336726	semadomain,immunoglobulindomain(Ig),shortbasicdomain,secreted,(semaphorin)3A
18705836	MCL1	Coding	0.000159694	3.86183e-05	1.51546	down	8.97841	8.37865	ENST00000307940|ENST00000369026|ENST00000439749|ENST00000464132	4170	uc021oyf.1|uc001euz.3|uc001eva.3|uc010pch.2|BC017197|BC071897|BC107735|OTTHUMT00000084403|OTTHUMT00000084402|OTTHUMT00000087243	myeloidcellleukemiasequence1(BCL2-related)
18895761	PLEKHA5	Coding	0.000429947	0.000238393	1.51483	down	6.57109	5.97194	ENST00000299275|ENST00000309364|ENST00000317589|ENST00000355397|ENST00000359180|ENST00000412219|ENST00000424268|ENST00000429027|ENST00000510738|ENST00000538714|ENST00000540972|ENST00000542828|ENST00000543806|ENST00000539256	54477	BC127091|uc001rea.3|uc001rdz.4|uc001reb.3|uc001rec.1|uc009zin.3|uc009zio.3|uc010sie.2|uc010sig.2|uc010sih.1|uc021qvy.1|BC127092	pleckstrinhomologydomaincontaining,familyAmember5
18814443		Coding	0.00141143	0.00115592	1.51418	up	4.91511	5.51365	ENST00000397584			cdna:knownchromosome:GRCh37:7:139073926:139077714:1gene:ENSG00000214117gene_biotype:protein_codingtranscript_biotype:protein_coding
18780282	LOC728586	Coding	0.000468967	0.00027223	1.51388	up	6.71069	7.30894	ENST00000506670	728586	OTTHUMT00000372465	hCG1981531
19200021		Coding	0.000359056	0.00017982	1.51378	up	6.5655	7.16366	ENST00000408883			ncrna:miRNAchromosome:GRCh37:5:92053139:92053220:-1gene:ENSG00000221810gene_biotype:miRNAtranscript_biotype:miRNA
18915143	UBL3	Coding	0.000520208	0.000316636	1.51325	down	7.91757	7.31992	ENST00000380680	5412	uc001usp.3|BC044582|BC059385|OTTHUMT00000044342	ubiquitin-like3
19495605	RN5S435	Coding	0.000440127	0.000246423	1.51301	down	7.74181	7.14439	ENST00000364044			RNA,5Sribosomal435
19479048		Coding	0.00118743	0.000940289	1.51225	up	9.57696	10.1737	ENST00000408862		uc021tkc.1	ncrna:miRNAchromosome:GRCh37:16:68089682:68089787:-1gene:ENSG00000221789gene_biotype:miRNAtranscript_biotype:miRNA
19224945		Coding	0.00108242	0.000840712	1.5116	down	6.48667	5.89058			uc021ysi.1	uc021ysi.1
19455956		Coding	0.00440389	0.00414133	1.51157	down	5.98161	5.38556			uc001zqn.2	DQ586540,uc001zqn.2
18928190	ULK4P3	Coding	0.00221256	0.00194634	1.51154	down	6.76538	6.16936	ENST00000341955	89837	uc001zdk.3	unc-51-likekinase4(C.elegans)pseudogene3
19435775	SNORD114-22	Coding	0.0014309	0.00117264	1.51149	up	4.89703	5.493	ENST00000365423	767600	uc001yjm.3	smallnucleolarRNA,C/Dbox114-22
19167701		Coding	0.00465147	0.00438171	1.51145	up	8.76408	9.36002			uc021xue.1	HH932813,uc021xue.1
18855624	RP1-177G6.2	Coding	0.00085988	0.000625918	1.51131	up	7.78869	8.38449	ENST00000370535|ENST00000498732	286411	uc004fbe.2|OTTHUMT00000058582|OTTHUMT00000058581	uncharacterizedLOC286411
19173862		Coding	0.000302101	0.000140712	1.51126	down	9.38604	8.79028	ENST00000364874			ncrna:snRNAchromosome:GRCh37:4:97073448:97073554:-1gene:ENSG00000201744gene_biotype:snRNAtranscript_biotype:snRNA
19224962		Coding	0.000805714	0.000577568	1.51118	down	8.23718	7.6415			uc021ytd.1	uc021ytd.1
19224966		Coding	0.000805714	0.000577568	1.51118	down	8.23718	7.6415			uc021yte.1	uc021yte.1
19214672		Coding	0.000937452	0.00069814	1.51116	up	5.34062	5.93627			uc011dnf.1	FM177967,uc011dnf.1
19577888		Coding	0.000937452	0.00069814	1.51116	up	5.34062	5.93627			uc011fbz.1	FM177967,uc011fbz.1
19581090		Coding	0.000937452	0.00069814	1.51116	up	5.34062	5.93627			uc011gal.1	FM177967,uc011gal.1
19584129		Coding	0.000937452	0.00069814	1.51116	up	5.34062	5.93627			uc011gwm.1	FM177967,uc011gwm.1
19586449		Coding	0.000937452	0.00069814	1.51116	up	5.34062	5.93627			uc011hox.1	FM177967,uc011hox.1
19589500		Coding	0.000937452	0.00069814	1.51116	up	5.34062	5.93627			uc011imk.1	FM177967,uc011imk.1
19592405		Coding	0.000937452	0.00069814	1.51116	up	5.34062	5.93627			uc011jhu.1	FM177967,uc011jhu.1
19542624	MIR644A	Coding	0.00289657	0.00263909	1.51075	up	5.6667	6.26197	ENST00000385262	693229	uc021wcb.1	microRNA644a
18858188	XAGE1A|XAGE1B|XAGE1E|XAGE1C|XAGE1D	Coding	0.000246713	9.99984e-05	1.51032	down	9.28045	8.6856	ENST00000375595|ENST00000375600|ENST00000375602|ENST00000399800|ENST00000441417	653219///653220///653067///653048///9503	uc004dqj.3|OTTHUMT00000056643|OTTHUMT00000056641|OTTHUMT00000056640|OTTHUMT00000056644	Xantigenfamily,member1A|Xantigenfamily,member1B|Xantigenfamily,member1E|Xantigenfamily,member1C|Xantigenfamily,member1D
19055630		Coding	0.000235786	8.75124e-05	1.50971	down	6.70744	6.11317			uc021opz.1	uc021opz.1
18988934	PROCR	Coding	0.000375452	0.000195514	1.50951	down	7.04158	6.4475	ENST00000216968|ENST00000374477	10544	uc002xbt.3|BC014451|OTTHUMT00000078843	proteinCreceptor,endothelial
18753037	PRKAR2A	Coding	0.000946094	0.000706622	1.50922	down	8.37429	7.78049	ENST00000265563|ENST00000296446|ENST00000454963	5576	uc003cux.1|uc003cuy.1|uc010hki.1|BC002763|OTTHUMT00000257518|OTTHUMT00000344962|OTTHUMT00000344961|OTTHUMT00000344963|OTTHUMT00000344964|OTTHUMT00000344965|OTTHUMT00000344966	proteinkinase,cAMP-dependent,regulatory,typeII,alpha
19049788	RNU7-29P	Coding	0.00035778	0.000178987	1.50882	up	4.88117	5.47459	ENST00000516620			RNA,U7smallnuclear29pseudogene
19281657		Coding	0.00162488	0.00136419	1.50873	up	9.91514	10.5085	ENST00000408196			ncrna:miRNAchromosome:GRCh37:8:143026860:143026986:1gene:ENSG00000221123gene_biotype:miRNAtranscript_biotype:miRNA
19202342	VTRNA2-1	Coding	0.00155587	0.00129613	1.50854	up	5.19738	5.79053	ENST00000365160	100126299	uc021ydy.1	vaultRNA2-1
19485661	SCARNA21	Coding	0.000170006	4.48645e-05	1.50806	up	7.96149	8.55419	ENST00000517026	677763	uc002gji.1	smallCajalbody-specificRNA21
19564747		Coding	0.00033735	0.000162915	1.50806	up	5.55539	6.14808			uc003akv.1	AK074476,uc003akv.1
18920861		Coding	0.00167922	0.00142256	1.50789	down	6.77838	6.18585	ENST00000501656		uc001xvj.3	ncrna:lincRNAchromosome:GRCh37:14:81687562:81688799:1gene:ENSG00000247694
19158715		Coding	0.00023772	8.88165e-05	1.50748	up	6.71352	7.30566	ENST00000384911			ncrna:miRNAchromosome:GRCh37:4:65017:65125:1gene:ENSG00000207643gene_biotype:miRNAtranscript_biotype:miRNA
19305419		Coding	0.000292196	0.000134669	1.50739	up	8.32995	8.92201	ENST00000401269			ncrna:miRNAchromosome:GRCh37:9:24872710:24872796:-1gene:ENSG00000216088gene_biotype:miRNAtranscript_biotype:miRNA
19224781		Coding	0.00155592	0.00129702	1.50682	down	7.29499	6.70348			uc021yqc.1	uc021yqc.1
18729642	PSME4	Coding	0.00145484	0.00119778	1.50659	down	9.12501	8.53372	ENST00000404125|ENST00000421748|ENST00000476586	23198	uc002rxp.2|uc010fbt.1|uc010fbu.1|uc010fbv.1|uc010yop.1|uc010yoq.1|uc021vho.1|BC112169|BC113668|OTTHUMT00000324163|OTTHUMT00000324159|OTTHUMT00000324164|OTTHUMT00000324166|OTTHUMT00000324167|OTTHUMT00000326495|OTTHUMT00000326496|OTTHUMT00000326497|OTTHUMT00000326498	proteasome(prosome,macropain)activatorsubunit4
19063197	SNORD78	Coding	0.000243703	9.66887e-05	1.50656	down	11.0026	10.4113	ENST00000385582	692198	uc009wwl.3	smallnucleolarRNA,C/Dbox78
19038063		Coding	0.000195588	6.0486e-05	1.5065	up	6.0917	6.6829	ENST00000384354			ncrna:snRNAchromosome:GRCh37:1:164608802:164608908:1gene:ENSG00000207082gene_biotype:snRNAtranscript_biotype:snRNA
19278245	RN5S268	Coding	0.000524852	0.00032117	1.50621	up	5.41034	6.00126	ENST00000516828			RNA,5Sribosomal268
18919449	PSMA3	Coding	0.00116262	0.000914341	1.50606	down	8.5309	7.94012	ENST00000216455|ENST00000412908|ENST00000554456|ENST00000557508	5684	uc001xdj.2|uc001xdk.2|uc021rtt.1|BC005265|BC029402|BC038990|OTTHUMT00000276923	proteasome(prosome,macropain)subunit,alphatype,3
19398011		Coding	0.000804085	0.000573814	1.50549	down	10.6309	10.0406	ENST00000384172			ncrna:snRNAchromosome:GRCh37:12:98115494:98115600:1gene:ENSG00000206899gene_biotype:snRNAtranscript_biotype:snRNA
19289469	MIR4663	Coding	0.000221706	7.78457e-05	1.50521	up	6.61425	7.20421		100616260	uc022baj.1	microRNA4663
18910435	PAN2	Coding	0.000543021	0.000335582	1.50511	down	7.71272	7.12284	ENST00000257931|ENST00000425394|ENST00000440411|ENST00000548043|ENST00000549090	9924	uc001skx.3|uc001skz.3|uc001sky.3|uc001skw.3|BC024043|BC094885
18866418		Coding	0.000515697	0.000311773	1.5051	up	8.35803	8.94789	ENST00000434829		OTTHUMT00000048502	cdna:putativechromosome:GRCh37:10:71968555:71969331:1gene:ENSG00000230620gene_biotype:antisensetranscript_biotype:antisense|cdna:allchromosome:VEGA50:10:71968555:71969331:1Gene:OTTHUMG00000018402
18822383	HIPK2	Coding	0.000347206	0.000170874	1.50425	up	7.89626	8.4853	ENST00000342645|ENST00000406875|ENST00000428878	28996	uc003vvd.4|uc003vvf.4|OTTHUMT00000349430|OTTHUMT00000349431	homeodomaininteractingproteinkinase2
18964172	STRADA	Coding	0.000361662	0.000182301	1.50399	up	8.05409	8.64288	ENST00000245865|ENST00000336174|ENST00000375840|ENST00000392950|ENST00000447001	92335	uc002jbo.3|uc002jbm.3|uc002jbn.3|uc010wpr.2|uc010wpq.2|uc002jbp.3|uc002jbr.3|uc010ddw.3|BC043641	STE20-relatedkinaseadaptoralpha
18929181	CASC4	Coding	0.000573492	0.000360881	1.50379	down	8.71915	8.13055	ENST00000299957|ENST00000345795|ENST00000360824|ENST00000416522|ENST00000429162	113201	uc001ztp.3|uc001ztq.3|uc001zto.2|uc010bdu.2|BC063480|OTTHUMT00000253815|OTTHUMT00000253816	cancersusceptibilitycandidate4
18770709	UBA6	Coding	0.00335901	0.00310776	1.50269	down	7.72264	7.13509	ENST00000322244|ENST00000420827	55236	uc003hdg.4|uc003hdh.1|uc003hdi.3|uc003hdj.2|BC126484|BC126486|OTTHUMT00000251429|OTTHUMT00000362136|OTTHUMT00000362137|OTTHUMT00000365394|OTTHUMT00000365395|OTTHUMT00000365396	ubiquitin-likemodifieractivatingenzyme6
19161322	RNU7-11P	Coding	0.00202699	0.00176551	1.50255	up	5.39253	5.97995	ENST00000516987			RNA,U7smallnuclear11pseudogene
19436071		Coding	0.000150885	3.20928e-05	1.5025	up	5.30106	5.88843	ENST00000365589			ncrna:misc_RNAchromosome:GRCh37:14:103161725:103161832:1gene:ENSG00000202459gene_biotype:misc_RNAtranscript_biotype:misc_RNA
19346903	RN5S325	Coding	0.00126696	0.00101151	1.50241	down	9.60139	9.01412	ENST00000363756		uc021pxx.1	RNA,5Sribosomal325
19184643		Coding	0.000463511	0.000267052	1.50216	up	5.75036	6.33739	ENST00000364353			ncrna:snRNAchromosome:GRCh37:5:36155221:36155324:1gene:ENSG00000201223gene_biotype:snRNAtranscript_biotype:snRNA
18924304	DLGAP5	Coding	0.00116274	0.000915071	1.50195	down	8.93871	8.35187	ENST00000247191|ENST00000395425|ENST00000554067	9787	uc001xbt.3|uc001xbs.3|BC010658|BC016276|OTTHUMT00000276908|OTTHUMT00000276909	discs,large(Drosophila)homolog-associatedprotein5
18866059	MYPN	Coding	0.000741163	0.000514194	1.50139	down	6.44754	5.86124	ENST00000354393|ENST00000358913|ENST00000373675|ENST00000540630|ENST00000542332	84665	uc009xpt.3|uc001jnl.1|uc001jnm.4|uc001jnn.4|uc001jno.4|uc001jnp.1|uc009xps.3|uc010qit.2|uc010qiu.2|OTTHUMT00000048308|OTTHUMT00000048307|OTTHUMT00000048309	myopalladin
18985858	ZNF417	Coding	0.00045905	0.000262243	1.50111	up	6.66382	7.24986	ENST00000312026|ENST00000536263	147687	uc002qqq.3|uc002qqr.3|uc010yhm.2|BC025783	zincfingerprotein417
19030787		Coding	0.000703233	0.000480256	1.50108	up	6.89668	7.48268	ENST00000411299		uc021ooy.1	ncrna:miRNAchromosome:GRCh37:1:84259560:84259653:1gene:ENSG00000223231gene_biotype:miRNAtranscript_biotype:miRNA
19289810		Coding	0.000515697	0.000311912	1.50104	up	5.34752	5.93349			uc011liu.1	FM177980,uc011liu.1
18828893	WWP1	Coding	0.00085988	0.000625581	1.50097	down	7.7086	7.12271	ENST00000265428|ENST00000341922|ENST00000349423|ENST00000436619|ENST00000517970|ENST00000523863	11059	uc003ydt.3|uc010mai.3|BC036065|OTTHUMT00000374755|OTTHUMT00000374756|OTTHUMT00000374757|OTTHUMT00000374758|OTTHUMT00000374759|OTTHUMT00000374760|OTTHUMT00000374761|OTTHUMT00000374762|OTTHUMT00000374763|OTTHUMT00000374764	WWdomaincontainingE3ubiquitinproteinligase1
18785869		Coding	0.000937452	0.000695755	1.50076	up	6.8266	7.41229	ENST00000514791		OTTHUMT00000368622	havana:lincRNAchromosome:GRCh37:5:67096568:67185924:-1gene:ENSG00000249894gene_biotype:lincRNAtranscript_biotype:lincRNA|cdna:allchromosome:VEGA50:5:67096568:67185924:-1Gene:OTTHUMG00000162354
18717822	SPR	Coding	0.000285591	0.000129097	1.50042	down	8.22362	7.63826	ENST00000234454|ENST00000498749	6697	uc002sik.2|BC017310|OTTHUMT00000251993|OTTHUMT00000327590	sepiapterinreductase(7,8-dihydrobiopterin:NADP+oxidoreductase)
19574451		NonCoding	2.95206e-05	7.55618e-08	7.0025	down	10.844	8.03615			n4541	accn=L43846class=snRNAname=u12snRNAref=NONCODEv2.0transcriptId=NULLcpcScore=-1.5906100cnci=-0.3281897
19315234		NonCoding	0.000120698	1.3738e-05	4.65358	up	5.8403	8.05864			n341766	accn=AK129714class=mRNAlikelncRNAname=HumanlncRNAref=JounralRNAtranscriptId=4242cpcScore=-1.1424000cnci=-0.3890834
19293273		NonCoding	0.000107246	1.01211e-05	4.28252	up	7.47933	9.57779				linc-EFR3A-5chr8:+:129000922-129004320
19336326		NonCoding	0.000142901	2.24594e-05	4.234	up	5.97655	8.05857			n342230	accn=BX649033class=mRNAlikelncRNAname=HumanlncRNAref=JounralRNAtranscriptId=4720cpcScore=-1.0333500cnci=-0.3499965
19071789		NonCoding	0.000175989	4.95057e-05	4.13355	down	7.68157	5.63419			n344570	accn=NULLclass=lincRNAname=HumanlincRNAref=ScriptureReconstructionLincRNAsByLuotranscriptId=linc_luo_118cpcScore=-1.3811100cnci=-0.2740984
19506738		NonCoding	7.757e-05	2.27999e-06	3.84227	down	7.88104	5.93908				linc-ARL4D-2chr17:+:41393290-41393906
19241786		NonCoding	0.000139592	2.07257e-05	3.688	down	7.47489	5.59205			n407041	accn=NR_024539class=lncRNAname=ref=RefGeneNoncodetranscriptId=NR_024539cpcScore=2.1923300cnci=-0.2703116
19389022		NonCoding	0.000149959	2.84799e-05	3.67094	up	5.19019	7.06634			n340979	accn=AK022123class=mRNAlikelncRNAname=HumanlncRNAref=JounralRNAtranscriptId=3445cpcScore=-0.5044070cnci=-0.3745443
19210667		NonCoding	2.95206e-05	2.70715e-07	3.51235	up	8.36696	10.1794			n333913	accn=L40522class=mRNAlikelncRNAname=NULLref=H-invitationalv7.5transcriptId=HIT000193631_09cpcScore=-1.0621700cnci=-0.2059803
19210607		NonCoding	0.000107246	6.38159e-06	3.39901	up	8.07346	9.83858			n384668	accn=NULLclass=lncRNAname=ref=UCSCGeneNoncodetranscriptId=uc003jyy.3cpcScore=-1.2068000cnci=-0.1460927
19293275		NonCoding	2.95206e-05	2.7503e-07	3.37953	up	7.46379	9.22061			n341607	accn=BC017718class=mRNAlikelncRNAname=HumanlncRNAref=JounralRNAtranscriptId=4078cpcScore=3.0153000cnci=-0.2628515
19515454		NonCoding	0.000123029	1.48027e-05	3.37696	up	4.60424	6.35996			n339881	accn=S81294class=mRNAlikelncRNAname=HumanlncRNAref=JounralRNAtranscriptId=2329cpcScore=-0.9964630cnci=-0.0658870
19074235		NonCoding	0.00022834	8.29203e-05	3.36192	down	7.89101	6.14172			n379382	accn=NULLclass=lncRNAname=ref=EnsemblNoncodetranscriptId=ENST00000499627cpcScore=-1.3368300cnci=-0.2728058
19427483		NonCoding	0.000144698	2.46647e-05	3.34094	up	5.34613	7.08638			n338804	accn=AF339790class=mRNAlikelncRNAname=HumanlncRNAref=JounralRNAtranscriptId=1227cpcScore=-1.2050000cnci=-0.3242812
19122646		NonCoding	3.06012e-05	4.64408e-07	3.20684	up	5.84702	7.52817			n338976	accn=AK026778class=mRNAlikelncRNAname=HumanlncRNAref=JounralRNAtranscriptId=1404cpcScore=-0.8854990cnci=-0.3246477
19508645		NonCoding	0.000227521	8.23761e-05	3.06791	down	8.97256	7.3553			n342704	accn=AK056941class=mRNAlikelncRNAname=HumanlncRNAref=JounralRNAtranscriptId=5206cpcScore=-1.3509300cnci=-0.2135778
19240190		NonCoding	0.000147831	2.64136e-05	3.06676	down	8.22832	6.6116			n408305	accn=NR_028588class=lncRNAname=ref=RefGeneNoncodetranscriptId=NR_028588cpcScore=4.1390500cnci=-0.2650890
19428384		NonCoding	0.000107246	5.90791e-06	3.03912	up	5.91887	7.52252			n382014	accn=NULLclass=lncRNAname=ref=UCSCGeneNoncodetranscriptId=uc001uxg.2cpcScore=0.0945765cnci=-0.3389424
19293776		NonCoding	0.000142964	2.31079e-05	3.03403	up	6.52857	8.12981			n385361	accn=NULLclass=lncRNAname=ref=UCSCGeneNoncodetranscriptId=uc003wwa.2cpcScore=4.1988000cnci=-0.3651900
19293271		NonCoding	0.000107246	7.74744e-06	2.96893	up	7.68118	9.25112				linc-EFR3A-6chr8:+:128938354-128943402
19336290		NonCoding	0.000107246	8.19188e-06	2.91097	up	6.48984	8.03134			n386539|n344604|n385787|n337757|n385786	accn=NULLclass=lncRNAname=ref=UCSCGeneNoncodetranscriptId=uc010nlq.1cpcScore=-1.1108800cnci=-0.3049437|accn=NULLclass=lincRNAname=HumanlincRNAref=ScriptureReconstructionLincRNAsByLuotranscriptId=linc_luo_152cpcScore=-1.2887500cnci=-0.3048318|accn=NULLclass=lncRNAname=ref=UCSCGeneNoncodetranscriptId=uc004ebr.1cpcScore=-0.5926650cnci=-0.2643259|accn=BC016373class=mRNAlikelncRNAname=HumanlncRNAref=J…
19294794		NonCoding	0.000177567	5.12928e-05	2.90038	up	7.08095	8.61719			n385434	accn=NULLclass=lncRNAname=ref=UCSCGeneNoncodetranscriptId=uc003yol.2cpcScore=-1.0817600cnci=-0.3560118
19207747		NonCoding	0.000162423	4.05838e-05	2.84993	up	6.6326	8.14352			n337408	accn=DQ786204class=mRNAlikelncRNAname=NULLref=H-invitationalv7.5transcriptId=HIT000393257cpcScore=-1.4338400cnci=-0.4981867
19389042		NonCoding	0.000151153	3.27165e-05	2.83943	down	6.83895	5.33335				linc-SAA2chr11:-:18283799-18284297
19506876		NonCoding	0.000150885	3.10706e-05	2.76919	up	6.53482	8.00428			n342711	accn=BC017896class=mRNAlikelncRNAname=HumanlncRNAref=JounralRNAtranscriptId=5213cpcScore=-1.1404500cnci=-0.3719390
19071990		NonCoding	0.000149959	2.857e-05	2.76911	up	6.45085	7.92027			n326303|n326302	accn=NULLclass=mRNAlikelncRNAname=vegalncRNAref=GENCODEtranscriptId=OTTHUMT00000086169cpcScore=-0.7561200cnci=-0.4689354|accn=NULLclass=mRNAlikelncRNAname=vegalncRNAref=GENCODEtranscriptId=OTTHUMT00000086170cpcScore=-1.0559600cnci=-0.4042373
19272855		NonCoding	0.000107246	1.02116e-05	2.75697	up	6.19666	7.65975			n378377|n377981	accn=NULLclass=lncRNAname=ref=EnsemblNoncodetranscriptId=ENST00000432045cpcScore=1.3966100cnci=-0.2577737|accn=NULLclass=lncRNAname=ref=EnsemblNoncodetranscriptId=ENST00000418546cpcScore=-1.3641900cnci=-0.1674289|linc-KLF14-3chr7:-:130565098-130582733|linc-KLF14-3chr7:-:130565751-130598069|linc-KLF14-3chr7:-:130566520-130597935|linc-KLF14-3chr7:-:130566535-130567582|linc-KLF14-3chr7:-:130566583-1…
19294654		NonCoding	0.00109777	0.000853822	2.75147	up	6.10702	7.56722			n385430	accn=NULLclass=lncRNAname=ref=UCSCGeneNoncodetranscriptId=uc003yjz.1cpcScore=0.3690670cnci=-0.3637065
19426801		NonCoding	0.000364023	0.00018507	2.68865	down	7.87989	6.45301			n346127	accn=NULLclass=lincRNAname=HumanlincRNAref=ScriptureReconstructionLincRNAsByLuotranscriptId=linc_luo_1677cpcScore=-1.1669100cnci=-0.3967052
19210666		NonCoding	0.000459128	0.000263257	2.6496	up	7.61881	9.02458			n336702	accn=Z70702class=mRNAlikelncRNAname=NULLref=H-invitationalv7.5transcriptId=HIT000327953_05cpcScore=-1.2209200cnci=-0.3070620
19072219		NonCoding	0.000450535	0.00025567	2.64727	up	7.05268	8.45718			n338448	accn=BX641081class=mRNAlikelncRNAname=HumanlncRNAref=JounralRNAtranscriptId=845cpcScore=-0.4818580cnci=-0.2083664
19210597		NonCoding	0.000107246	5.39098e-06	2.62119	up	8.27959	9.66981			n407879|n379863|n380007	accn=NR_027439class=lncRNAname=ref=RefGeneNoncodetranscriptId=NR_027439cpcScore=3.7345200cnci=-0.1782833|accn=NULLclass=lncRNAname=ref=EnsemblNoncodetranscriptId=ENST00000509065cpcScore=3.2687100cnci=-0.2650525|accn=NULLclass=lncRNAname=ref=EnsemblNoncodetranscriptId=ENST00000513902cpcScore=-1.2255400cnci=-0.4379593
19120554		NonCoding	0.000107246	7.92076e-06	2.59133	up	7.11196	8.48566			n338776	accn=AK092622class=mRNAlikelncRNAname=HumanlncRNAref=JounralRNAtranscriptId=1198cpcScore=-1.1366200cnci=-0.4578808
19210780		NonCoding	0.000363344	0.000183346	2.56083	up	8.39841	9.75503			n340509	accn=AK123915class=mRNAlikelncRNAname=HumanlncRNAref=JounralRNAtranscriptId=2971cpcScore=-1.0632800cnci=-0.2444438
19315233		NonCoding	7.757e-05	2.20436e-06	2.55252	up	7.3733	8.72523			n335505	accn=BC057782class=mRNAlikelncRNAname=NULLref=H-invitationalv7.5transcriptId=HIT000259720cpcScore=-0.9268900cnci=-0.2514455
19076023		NonCoding	0.00030394	0.000141839	2.54846	up	5.00014	6.34976				linc-FCGR1B-7chr1:-:121484056-121485434|linc-FCGR1B-7chr1:-:121484423-121485429
19210662		NonCoding	7.757e-05	2.45134e-06	2.54199	up	7.58385	8.92981				linc-GTF2H2-2chr5:-:70504435-70519875
19181265		NonCoding	0.000134358	1.8192e-05	2.5266	up	6.62401	7.9612			n339874	accn=AK024979class=mRNAlikelncRNAname=HumanlncRNAref=JounralRNAtranscriptId=2322cpcScore=-1.0942200cnci=-0.3760119
19417498		NonCoding	0.000178494	5.27264e-05	2.51318	up	5.42873	6.75824			n342030	accn=AK094730class=mRNAlikelncRNAname=HumanlncRNAref=JounralRNAtranscriptId=4511cpcScore=0.5025070cnci=-0.2446258
19178754		NonCoding	0.000142901	2.2212e-05	2.50774	up	5.42568	6.75206			n384431|n339880	accn=NULLclass=lncRNAname=ref=UCSCGeneNoncodetranscriptId=uc003gpt.2cpcScore=-1.2999800cnci=-0.2932123|accn=BC041440class=mRNAlikelncRNAname=HumanlncRNAref=JounralRNAtranscriptId=2328cpcScore=-1.0521700cnci=-0.2507676
19155991		NonCoding	0.000107246	5.98168e-06	2.48318	up	7.20259	8.51477			n333000	accn=AF147314class=mRNAlikelncRNAname=NULLref=H-invitationalv7.5transcriptId=HIT000071387cpcScore=-1.1132300cnci=-1.0000000
19509490		NonCoding	0.000710117	0.000487267	2.48089	down	7.25145	5.94059			n340906	accn=L32866class=mRNAlikelncRNAname=HumanlncRNAref=JounralRNAtranscriptId=3371cpcScore=-1.1439400cnci=-0.3127467
19387288		NonCoding	0.000511185	0.000307265	2.45953	down	7.21233	5.91395			n346301	accn=NULLclass=lincRNAname=HumanlincRNAref=ScriptureReconstructionLincRNAsByLuotranscriptId=linc_luo_1851cpcScore=-1.3601100cnci=-0.3166204
19157171		NonCoding	0.000177567	5.1179e-05	2.44284	down	7.32878	6.04022			n346419	accn=NULLclass=lincRNAname=HumanlincRNAref=ScriptureReconstructionLincRNAsByLuotranscriptId=linc_luo_1969cpcScore=-1.5378900cnci=-0.2569466
19212036		NonCoding	0.000142964	2.27383e-05	2.43834	down	6.80204	5.51614			n340776	accn=CR604135class=mRNAlikelncRNAname=HumanlncRNAref=JounralRNAtranscriptId=3239cpcScore=-1.2199000cnci=-0.4095145
19463287		NonCoding	8.03404e-05	2.69978e-06	2.43745	up	7.52554	8.81091			n382635	accn=NULLclass=lncRNAname=ref=UCSCGeneNoncodetranscriptId=uc002axu.2cpcScore=3.2902300cnci=-0.2752362
19294095		NonCoding	0.000277761	0.000122546	2.42782	up	6.40113	7.68079			n341490	accn=AL833040class=mRNAlikelncRNAname=HumanlncRNAref=JounralRNAtranscriptId=3960cpcScore=-0.3054160cnci=-0.3457012
19238840		NonCoding	0.000524852	0.000321048	2.42603	up	6.33426	7.61286			n344930	accn=NULLclass=lincRNAname=HumanlincRNAref=ScriptureReconstructionLincRNAsByLuotranscriptId=linc_luo_479cpcScore=-1.3228000cnci=-0.4443988
19414882		NonCoding	0.000107246	6.08925e-06	2.42514	up	5.89562	7.17369			n345191	accn=NULLclass=lincRNAname=HumanlincRNAref=ScriptureReconstructionLincRNAsByLuotranscriptId=linc_luo_740cpcScore=-1.3176100cnci=-0.2841983
19316055		NonCoding	0.000107246	6.03113e-06	2.40635	up	6.96257	8.22941			n346469	accn=NULLclass=lincRNAname=HumanlincRNAref=ScriptureReconstructionLincRNAsByLuotranscriptId=linc_luo_2019cpcScore=-1.4553100cnci=-0.1790364
19415909		NonCoding	0.000128685	1.68092e-05	2.39418	up	5.62429	6.88383			n337165	accn=AF494233class=mRNAlikelncRNAname=NULLref=H-invitationalv7.5transcriptId=HIT000384058cpcScore=3.8688200cnci=-0.1595276
19210664		NonCoding	0.000172836	4.68392e-05	2.39233	up	8.89364	10.1521				linc-GTF2H2-3chr5:-:70512283-70532224
19313678		NonCoding	0.000157782	3.6912e-05	2.39071	up	8.40987	9.66731			n385481	accn=NULLclass=lncRNAname=ref=UCSCGeneNoncodetranscriptId=uc003zmg.2cpcScore=0.2273990cnci=-0.3415902
19294437		NonCoding	0.000290885	0.000132677	2.38888	up	6.49288	7.74921			n341546	accn=BC022353class=mRNAlikelncRNAname=HumanlncRNAref=JounralRNAtranscriptId=4017cpcScore=-1.1079800cnci=-0.3769837
19118973		NonCoding	0.000275587	0.000121288	2.37723	up	7.3172	8.56648			n339128	accn=AK123804class=mRNAlikelncRNAname=HumanlncRNAref=JounralRNAtranscriptId=1558cpcScore=-1.1953500cnci=-0.3563616
19538810		NonCoding	0.000136067	1.92485e-05	2.37469	up	5.56974	6.81748			n338270	accn=CR612330class=mRNAlikelncRNAname=HumanlncRNAref=JounralRNAtranscriptId=663cpcScore=-1.1990800cnci=-0.2476483
19538681		NonCoding	0.000211534	7.12474e-05	2.35766	up	7.43497	8.67232				linc-ZNF543chr19:+:57808919-57811732
19427541		NonCoding	7.757e-05	2.5226e-06	2.34774	up	5.14406	6.37533			n333121	accn=AF339795class=mRNAlikelncRNAname=NULLref=H-invitationalv7.5transcriptId=HIT000077947cpcScore=-1.3071000cnci=-0.4394283
19462885		NonCoding	0.000109993	1.16586e-05	2.34604	down	7.35048	6.12026			n335586	accn=CR592857class=mRNAlikelncRNAname=NULLref=H-invitationalv7.5transcriptId=HIT000272052cpcScore=-0.2449660cnci=-0.2062494
19444085		NonCoding	0.000123029	1.50725e-05	2.33196	up	6.144	7.36555			n345255	accn=NULLclass=lincRNAname=HumanlincRNAref=ScriptureReconstructionLincRNAsByLuotranscriptId=linc_luo_804cpcScore=-1.3165900cnci=-0.2995496
19315085		NonCoding	0.000139874	2.08851e-05	2.32253	up	6.08497	7.30066			n341749	accn=AK127803class=mRNAlikelncRNAname=HumanlncRNAref=JounralRNAtranscriptId=4223cpcScore=9.0907500cnci=-0.0911894
19238865		NonCoding	0.000150885	3.21701e-05	2.31899	up	6.28539	7.49889			n385039	accn=NULLclass=lncRNAname=ref=UCSCGeneNoncodetranscriptId=uc003qqc.1cpcScore=-1.1892400cnci=-0.3122765
19482740		NonCoding	0.000202319	6.52567e-05	2.30712	up	9.14995	10.356			n382926	accn=NULLclass=lncRNAname=ref=UCSCGeneNoncodetranscriptId=uc002diy.3cpcScore=0.2025040cnci=-0.2382172
19389808		NonCoding	0.00123409	0.000979242	2.30169	up	5.8892	7.09189			n341088	accn=CR626472class=mRNAlikelncRNAname=HumanlncRNAref=JounralRNAtranscriptId=3554cpcScore=-1.1824400cnci=-0.3818143
19389483		NonCoding	0.000722604	0.000498577	2.28757	down	7.59982	6.406			n344637|n381724	accn=NULLclass=lincRNAname=HumanlincRNAref=ScriptureReconstructionLincRNAsByLuotranscriptId=linc_luo_185cpcScore=-1.3340200cnci=-0.3109463|accn=NULLclass=lncRNAname=ref=UCSCGeneNoncodetranscriptId=uc001ody.2cpcScore=0.7245230cnci=-0.3263076|linc-SLC25A45-5chr11:-:65266413-65278492|linc-SLC25A45-5chr11:-:65266528-65268493|linc-SLC25A45-5chr11:-:65266537-65278491|linc-SLC25A45-5chr11:-:65269760-652…
19361935		NonCoding	0.000175646	4.91238e-05	2.27609	up	5.25837	6.44493			n381464	accn=NULLclass=lncRNAname=ref=UCSCGeneNoncodetranscriptId=uc001jmq.1cpcScore=-0.1188160cnci=-0.2503897
19417029		NonCoding	0.0001513	3.37041e-05	2.27462	down	8.54028	7.35466			n410518|n410517	accn=NR_037660class=lncRNAname=ref=RefGeneNoncodetranscriptId=NR_037660cpcScore=2.5931500cnci=-0.3179248|accn=NR_037659class=lncRNAname=ref=RefGeneNoncodetranscriptId=NR_037659cpcScore=1.9300300cnci=-0.2819817
19482780		NonCoding	0.000219248	7.60804e-05	2.27418	up	9.19409	10.3794			n382928	accn=NULLclass=lncRNAname=ref=UCSCGeneNoncodetranscriptId=uc002djt.2cpcScore=0.1908630cnci=-0.2139832
19293215		NonCoding	0.000115335	1.27525e-05	2.26661	up	8.19026	9.3708			n379723|n386482|n344677|n380207|n380230|n380177|n380071|n380210|n380079|n380200|n380097|n380201|n380157|n380005|n380150|n380119|n380082|n379965|n380171|n380198|n380203|n380187	accn=NULLclass=lncRNAname=ref=EnsemblNoncodetranscriptId=ENST00000504719cpcScore=1.6244900cnci=-0.1885294|accn=NULLclass=lncRNAname=ref=UCSCGeneNoncodetranscriptId=uc010mdq.2cpcScore=0.7051850cnci=-0.1951880|accn=NULLclass=lincRNAname=HumanlincRNAref=ScriptureReconstructionLincRNAsByLuotranscriptId=linc_luo_226cpcScore=-1.2355500cnci=-0.2200003|accn=NULLclass=lncRNAname=ref=EnsemblNoncodetranscri…
19121711		NonCoding	0.000107246	6.29438e-06	2.2639	up	7.21292	8.39173				linc-FAHD2B-5chr2:-:98104120-98104688
19121190		NonCoding	8.82132e-05	3.34684e-06	2.26271	up	6.18147	7.35952			n338875	accn=AF038185class=mRNAlikelncRNAname=HumanlncRNAref=JounralRNAtranscriptId=1301cpcScore=-1.2530800cnci=-0.2251907
19291955		NonCoding	0.000107246	8.56208e-06	2.26217	down	6.13267	4.95496			n341454	accn=AL512749class=mRNAlikelncRNAname=HumanlncRNAref=JounralRNAtranscriptId=3924cpcScore=-1.2005700cnci=-0.3602188
19122644		NonCoding	0.000133191	1.77588e-05	2.24096	up	6.13498	7.29909			n325126	accn=NULLclass=mRNAlikelncRNAname=vegalncRNAref=GENCODEtranscriptId=OTTHUMT00000332166cpcScore=0.7936810cnci=-0.2660798
19078034		NonCoding	7.757e-05	2.12665e-06	2.22938	up	5.99268	7.14932				linc-ZP4-1chr1:-:238643685-238649317
19359306		NonCoding	0.000107246	5.92028e-06	2.22549	up	7.28892	8.44304			n342597	accn=BC026277class=mRNAlikelncRNAname=HumanlncRNAref=JounralRNAtranscriptId=5098cpcScore=-0.2827700cnci=-0.5082432
19181922		NonCoding	0.00198885	0.00172798	2.22222	down	9.20545	8.05345			n335183	accn=AY429526class=mRNAlikelncRNAname=NULLref=H-invitationalv7.5transcriptId=HIT000254614cpcScore=1.0569100cnci=-0.3333869
19335336		NonCoding	0.000107246	8.51466e-06	2.21769	up	6.99695	8.14601			n408199|n408200	accn=NR_028344class=lncRNAname=ref=RefGeneNoncodetranscriptId=NR_028344cpcScore=-0.3855310cnci=-0.1800738|accn=NR_028345class=lncRNAname=ref=RefGeneNoncodetranscriptId=NR_028345cpcScore=-1.2490700cnci=-0.3570981
19508826		NonCoding	0.000107246	9.4236e-06	2.20674	down	8.22069	7.07877			n342713	accn=L39924class=mRNAlikelncRNAname=HumanlncRNAref=JounralRNAtranscriptId=5215cpcScore=-1.0340600cnci=-0.1178382
19480845		NonCoding	0.000107246	6.10005e-06	2.2045	up	10.0939	11.2344			n337252|n335112	accn=BC127729class=mRNAlikelncRNAname=NULLref=H-invitationalv7.5transcriptId=HIT000389356cpcScore=1.1092000cnci=-1.0000000|accn=AL365519class=mRNAlikelncRNAname=NULLref=H-invitationalv7.5transcriptId=HIT000250558cpcScore=0.0582283cnci=-0.0670621
19335348		NonCoding	0.000528775	0.000324803	2.20256	up	6.59615	7.73533			n337873	accn=AK094540class=mRNAlikelncRNAname=HumanlncRNAref=JounralRNAtranscriptId=256cpcScore=-1.1938200cnci=-0.2793841
19462395		NonCoding	0.000240431	9.36963e-05	2.19824	up	5.22499	6.36134			n332870	accn=AF085940class=mRNAlikelncRNAname=NULLref=H-invitationalv7.5transcriptId=HIT000066819_04cpcScore=-1.3185100cnci=-0.4298448
19268120		NonCoding	0.000150885	3.22536e-05	2.19079	up	6.8245	7.95595			n385106	accn=NULLclass=lncRNAname=ref=UCSCGeneNoncodetranscriptId=uc003tau.2cpcScore=2.4796400cnci=-0.3794796
19210669		NonCoding	0.000201432	6.45216e-05	2.18623	up	7.45737	8.58582			n379665|n386392|n380076	accn=NULLclass=lncRNAname=ref=EnsemblNoncodetranscriptId=ENST00000502659cpcScore=0.3224560cnci=-0.3696210|accn=NULLclass=lncRNAname=ref=UCSCGeneNoncodetranscriptId=uc010iyu.1cpcScore=0.3264070cnci=-0.4040939|accn=NULLclass=lncRNAname=ref=EnsemblNoncodetranscriptId=ENST00000517705cpcScore=1.5427200cnci=-0.3189751
19294525		NonCoding	0.000138332	2.02212e-05	2.17877	up	6.17544	7.29895			n334183	accn=S46006class=mRNAlikelncRNAname=NULLref=H-invitationalv7.5transcriptId=HIT000215634cpcScore=0.5036240cnci=-0.1257364
19462692		NonCoding	0.000174636	4.82408e-05	2.1704	up	5.64673	6.76469			n337702	accn=AK091251class=mRNAlikelncRNAname=HumanlncRNAref=JounralRNAtranscriptId=84cpcScore=-0.7167840cnci=-0.2988246
19121192		NonCoding	8.34693e-05	2.94065e-06	2.16527	up	6.88864	8.00319			n334659|n334660	accn=AF486422class=mRNAlikelncRNAname=NULLref=H-invitationalv7.5transcriptId=HIT000243595cpcScore=5.4518700cnci=-0.1568739|accn=AF486423class=mRNAlikelncRNAname=NULLref=H-invitationalv7.5transcriptId=HIT000243596cpcScore=2.1693700cnci=-0.0720865
19121712		NonCoding	0.000117285	1.30316e-05	2.1499	up	7.11285	8.21712				linc-FAHD2B-7chr2:-:98104747-98105300
19316227		NonCoding	0.000210365	7.04637e-05	2.13733	up	5.5188	6.61461				linc-LINGO2-1chr9:-:29185806-29213394|linc-LINGO2-1chr9:-:29197834-29213394
19269235		NonCoding	0.00031078	0.000147389	2.13222	down	7.31943	6.22708			n334277	accn=S69184class=mRNAlikelncRNAname=NULLref=H-invitationalv7.5transcriptId=HIT000216292cpcScore=-0.1272470cnci=-0.3426749
19074528		NonCoding	0.000109124	1.1356e-05	2.13052	up	9.00118	10.0924			n337901	accn=S70612class=mRNAlikelncRNAname=HumanlncRNAref=JounralRNAtranscriptId=284cpcScore=12.6046000cnci=-0.0793036
19463505		NonCoding	9.71774e-05	4.52968e-06	2.12923	up	6.03359	7.12392			n338085	accn=AF237652class=mRNAlikelncRNAname=HumanlncRNAref=JounralRNAtranscriptId=472cpcScore=4.5015700cnci=-0.1709249
19077349		NonCoding	0.000107246	7.40913e-06	2.12911	down	8.38087	7.29061			n338490	accn=CR542010class=mRNAlikelncRNAname=HumanlncRNAref=JounralRNAtranscriptId=887cpcScore=3.0450500cnci=-0.0561921
19336608		NonCoding	9.71774e-05	4.46668e-06	2.12756	up	5.83601	6.92521				linc-LRCH2-1chrX:-:115032518-115085422|linc-LRCH2-1chrX:-:115033603-115085422
19508751		NonCoding	0.000203081	6.60425e-05	2.12637	up	7.8272	8.9156			n405705|n346463|n387019	accn=NR_002940_3class=lncRNAname=ref=RefGeneNoncodetranscriptId=NR_002940_3cpcScore=8.1029800cnci=-0.2473154|accn=NULLclass=lincRNAname=HumanlincRNAref=ScriptureReconstructionLincRNAsByLuotranscriptId=linc_luo_2013cpcScore=-1.4288300cnci=-0.2783949|accn=NULLclass=lncRNAname=ref=UCSCGeneNoncodetranscriptId=uc010wju.1cpcScore=-0.7489000cnci=-0.1962223
19316257		NonCoding	0.000222989	7.92851e-05	2.11842	down	7.21988	6.13689			n342855	accn=AK095541class=mRNAlikelncRNAname=HumanlncRNAref=JounralRNAtranscriptId=5359cpcScore=-1.1051100cnci=-0.2283746
19561140		NonCoding	0.000309014	0.000145466	2.11744	up	6.83975	7.92207			n339451|n383990	accn=AK027242class=mRNAlikelncRNAname=HumanlncRNAref=JounralRNAtranscriptId=1889cpcScore=-0.9613380cnci=-0.2566807|accn=NULLclass=lncRNAname=ref=UCSCGeneNoncodetranscriptId=uc002ymc.1cpcScore=-0.9280600cnci=-0.3364062
19551402		NonCoding	0.000140087	2.1032e-05	2.10695	up	6.87943	7.95458			n342544	accn=BC008667class=mRNAlikelncRNAname=HumanlncRNAref=JounralRNAtranscriptId=5042cpcScore=-1.1242800cnci=-0.3394041
19180876		NonCoding	7.757e-05	2.0708e-06	2.10554	up	6.11172	7.18591				linc-FRG1-5chr4:+:190197915-190198838|linc-FRG1-5chr4:+:190197916-190198269|linc-FRG1-5chr4:+:190198000-190198810|linc-FRG1-5chr4:+:190198382-190198838|linc-FRG1-5chr4:+:190198382-190198838
19464869		NonCoding	0.00016911	4.43627e-05	2.10386	up	6.16715	7.24019			n386856	accn=NULLclass=lncRNAname=ref=UCSCGeneNoncodetranscriptId=uc010uka.1cpcScore=-0.1176710cnci=-0.2199980
19313685		NonCoding	0.000123029	1.47318e-05	2.09425	up	5.73849	6.80493			n324146	accn=NULLclass=mRNAlikelncRNAname=vegalncRNAref=GENCODEtranscriptId=OTTHUMT00000051772cpcScore=-0.9647160cnci=-0.3513385
19178874		NonCoding	0.000138332	1.99569e-05	2.0937	up	5.13994	6.206			n339897	accn=AK130936class=mRNAlikelncRNAname=HumanlncRNAref=JounralRNAtranscriptId=2346cpcScore=-1.1744900cnci=-0.4429763
19294845		NonCoding	0.000147831	2.60585e-05	2.09346	up	6.05559	7.12148			n345025|n380126|n341599	accn=NULLclass=lincRNAname=HumanlincRNAref=ScriptureReconstructionLincRNAsByLuotranscriptId=linc_luo_574cpcScore=-1.3165200cnci=-0.3080929|accn=NULLclass=lncRNAname=ref=EnsemblNoncodetranscriptId=ENST00000519861cpcScore=-1.1220800cnci=-0.3727152|accn=AK075052class=mRNAlikelncRNAname=HumanlncRNAref=JounralRNAtranscriptId=4070cpcScore=-0.8812180cnci=-0.3020814|linc-TMEM65chr8:-:125474739-125486804
19294285		NonCoding	0.000350993	0.00017407	2.09184	down	7.43186	6.36709			n341520	accn=X13294class=mRNAlikelncRNAname=HumanlncRNAref=JounralRNAtranscriptId=3990cpcScore=8.0301200cnci=-0.3338459
19551567		NonCoding	0.000251895	0.000104479	2.08808	up	5.80305	6.86523			n339587	accn=BC041946class=mRNAlikelncRNAname=HumanlncRNAref=JounralRNAtranscriptId=2031cpcScore=-0.7607770cnci=-0.2725737
19269912		NonCoding	8.32012e-05	2.84102e-06	2.08127	up	6.08401	7.14148			n385272	accn=NULLclass=lncRNAname=ref=UCSCGeneNoncodetranscriptId=uc003vmj.1cpcScore=3.6842600cnci=-0.3104990
19238817		NonCoding	9.4744e-05	4.1488e-06	2.0777	up	5.79748	6.85247			n342154	accn=CR617503class=mRNAlikelncRNAname=HumanlncRNAref=JounralRNAtranscriptId=4641cpcScore=-1.1354900cnci=-0.4183799
19118494		NonCoding	0.000193745	5.9331e-05	2.0723	up	5.16959	6.22083			n339037	accn=CR749491class=mRNAlikelncRNAname=HumanlncRNAref=JounralRNAtranscriptId=1466cpcScore=-0.1938820cnci=-0.3414275
19415987		NonCoding	0.000167234	4.29641e-05	2.07091	up	8.67506	9.72533			n411728	accn=NR_045012class=lncRNAname=ref=RefGeneNoncodetranscriptId=NR_045012cpcScore=1.1561400cnci=-0.3666998
19181908		NonCoding	0.000102871	4.90657e-06	2.05692	up	5.17382	6.21431			n340190	accn=AL358312class=mRNAlikelncRNAname=HumanlncRNAref=JounralRNAtranscriptId=2651cpcScore=-1.2502800cnci=-0.3416345
19336328		NonCoding	0.000523907	0.000319571	2.05437	up	5.06616	6.10486			n337758	accn=BC027222class=mRNAlikelncRNAname=HumanlncRNAref=JounralRNAtranscriptId=140cpcScore=-1.1734000cnci=-0.3953118
19118965		NonCoding	0.000375452	0.000193747	2.0533	up	6.74784	7.78578			n345568|n383805	accn=NULLclass=lincRNAname=HumanlincRNAref=ScriptureReconstructionLincRNAsByLuotranscriptId=linc_luo_1117cpcScore=-1.3257300cnci=-0.2942127|accn=NULLclass=lncRNAname=ref=UCSCGeneNoncodetranscriptId=uc002vga.1cpcScore=-0.9840220cnci=-0.3625708|linc-SMARCAL1-2chr2:+:217074539-217084905
19508767		NonCoding	9.35259e-05	3.75117e-06	2.04974	up	7.19519	8.23063			n387018	accn=NULLclass=lncRNAname=ref=UCSCGeneNoncodetranscriptId=uc010wjr.1cpcScore=-1.0168500cnci=-0.0837235
19315965		NonCoding	0.000397935	0.000214173	2.03242	up	6.02156	7.04476			n342851	accn=BC034707class=mRNAlikelncRNAname=HumanlncRNAref=JounralRNAtranscriptId=5355cpcScore=-1.0109700cnci=-0.3122720
19178361		NonCoding	0.000476826	0.000280234	2.02534	up	7.04583	8.06399			n324642	accn=NULLclass=mRNAlikelncRNAname=vegalncRNAref=GENCODEtranscriptId=OTTHUMT00000239196cpcScore=-0.9984780cnci=-0.2396978
19389873		NonCoding	0.000423667	0.000233533	2.02246	down	7.25751	6.2414			n381758|n341102	accn=NULLclass=lncRNAname=ref=UCSCGeneNoncodetranscriptId=uc001pfj.2cpcScore=-1.1066100cnci=-0.4124054|accn=BX649128class=mRNAlikelncRNAname=HumanlncRNAref=JounralRNAtranscriptId=3568cpcScore=-1.1126900cnci=-0.3616407
19315967		NonCoding	0.000380133	0.000200749	2.01755	up	5.62973	6.64234			n345040	accn=NULLclass=lincRNAname=HumanlincRNAref=ScriptureReconstructionLincRNAsByLuotranscriptId=linc_luo_589cpcScore=-1.5199600cnci=-0.3595128
19414311		NonCoding	0.000233005	8.5751e-05	2.01545	up	7.60796	8.61906			n341945	accn=BC006127class=mRNAlikelncRNAname=HumanlncRNAref=JounralRNAtranscriptId=4426cpcScore=-0.9788430cnci=-0.2014427
19118974		NonCoding	0.000153091	3.43206e-05	2.01454	up	7.4628	8.47325			n339129	accn=AK125369class=mRNAlikelncRNAname=HumanlncRNAref=JounralRNAtranscriptId=1559cpcScore=4.8054700cnci=-0.2810112
19416068		NonCoding	0.000107246	7.25792e-06	2.01076	up	5.62249	6.63024			n386707	accn=NULLclass=lncRNAname=ref=UCSCGeneNoncodetranscriptId=uc010siz.1cpcScore=1.2174400cnci=-0.2720496
19268725		NonCoding	0.000256545	0.000107207	2.00941	up	7.07914	8.08591			n385187	accn=NULLclass=lncRNAname=ref=UCSCGeneNoncodetranscriptId=uc003ttf.2cpcScore=2.9291800cnci=-0.2108034
19362773		NonCoding	0.000273218	0.000118913	2.00024	up	5.56195	6.56212			n336291	accn=Y16185class=mRNAlikelncRNAname=NULLref=H-invitationalv7.5transcriptId=HIT000325925cpcScore=-1.2319400cnci=-0.2888880
19313927		NonCoding	0.000107246	6.02861e-06	1.99777	up	5.62578	6.62417			n342857	accn=BC020828class=mRNAlikelncRNAname=HumanlncRNAref=JounralRNAtranscriptId=5361cpcScore=1.4366600cnci=-0.3225028
19313680		NonCoding	0.000123029	1.49524e-05	1.99301	up	6.84621	7.84116				linc-CNTLN-5chr9:+:16035382-16061855|linc-CNTLN-5chr9:+:16036090-16060851
19336332		NonCoding	0.000126156	1.60687e-05	1.99063	up	5.02511	6.01834			n337761	accn=AK123754class=mRNAlikelncRNAname=HumanlncRNAref=JounralRNAtranscriptId=143cpcScore=-0.1669420cnci=-0.3393892
19358217		NonCoding	0.000161925	3.98449e-05	1.98661	up	6.30793	7.29824			n339936	accn=BC046195class=mRNAlikelncRNAname=HumanlncRNAref=JounralRNAtranscriptId=2385cpcScore=-1.2068000cnci=-0.2269571
19180156		NonCoding	0.00133434	0.00107976	1.98496	up	6.44924	7.43835			n340229	accn=AY029324class=mRNAlikelncRNAname=HumanlncRNAref=JounralRNAtranscriptId=2690cpcScore=-1.1629100cnci=-0.4008008
19539804		NonCoding	0.000227521	8.2372e-05	1.9796	down	9.08222	8.09701			n335733	accn=X00199class=mRNAlikelncRNAname=NULLref=H-invitationalv7.5transcriptId=HIT000320855cpcScore=-0.6374730cnci=-0.0486948
19335888		NonCoding	0.000107246	7.72378e-06	1.97594	down	9.80587	8.82333			n345989	accn=NULLclass=lincRNAname=HumanlincRNAref=ScriptureReconstructionLincRNAsByLuotranscriptId=linc_luo_1538cpcScore=-1.3145700cnci=-0.3599663
19426225		NonCoding	0.000323538	0.000154842	1.97296	up	6.52142	7.50179			n345207	accn=NULLclass=lincRNAname=HumanlincRNAref=ScriptureReconstructionLincRNAsByLuotranscriptId=linc_luo_756cpcScore=-1.3674400cnci=-0.2334172
19077355		NonCoding	0.000431602	0.000240013	1.97064	up	5.88489	6.86356			n326264	accn=NULLclass=mRNAlikelncRNAname=vegalncRNAref=GENCODEtranscriptId=OTTHUMT00000088900cpcScore=-1.1749400cnci=-0.3175934
19444933		NonCoding	0.000149959	2.8573e-05	1.96639	up	6.12518	7.10073			n409198|n406131|n409196|n405606|n409197|n343062|n344478	accn=NR_033360class=lncRNAname=ref=RefGeneNoncodetranscriptId=NR_033360cpcScore=2.4773400cnci=-0.1693720|accn=NR_003531class=lncRNAname=ref=RefGeneNoncodetranscriptId=NR_003531cpcScore=2.6056700cnci=-0.1581368|accn=NR_033358class=lncRNAname=ref=RefGeneNoncodetranscriptId=NR_033358cpcScore=2.4646900cnci=-0.1648634|accn=NR_002766class=lncRNAname=ref=RefGeneNoncodetranscriptId=NR_002766cpcScore=2.46…
19178359		NonCoding	0.000136067	1.8944e-05	1.96553	up	6.74684	7.72176				linc-MAEA-3chr4:+:1126096-1126765
19210790		NonCoding	0.000476826	0.000279806	1.95984	down	8.53422	7.56348			n346158	accn=NULLclass=lincRNAname=HumanlincRNAref=ScriptureReconstructionLincRNAsByLuotranscriptId=linc_luo_1708cpcScore=-1.3047200cnci=-0.1747873
19465514		NonCoding	0.000510842	0.000306505	1.94955	up	8.7324	9.69554			n342292	accn=Y10483class=mRNAlikelncRNAname=HumanlncRNAref=JounralRNAtranscriptId=4784cpcScore=1.3317300cnci=-0.0574500|linc-LASS3chr15:-:101087836-101099853|linc-LASS3chr15:-:101087969-101098955|linc-LASS3chr15:-:101088983-101092839|linc-LASS3chr15:-:101096794-101098809|linc-LASS3chr15:-:101096804-101099023
19209934		NonCoding	0.000393809	0.000211638	1.94343	up	6.18164	7.14024			n340395	accn=U52839class=mRNAlikelncRNAname=HumanlncRNAref=JounralRNAtranscriptId=2856cpcScore=-1.3688700cnci=-0.1575912
19560329		NonCoding	0.000250175	0.000102785	1.94317	up	6.48266	7.44107			n339488	accn=AJ001869class=mRNAlikelncRNAname=HumanlncRNAref=JounralRNAtranscriptId=1928cpcScore=-0.7446780cnci=-0.2171821
19414363		NonCoding	0.00533841	0.005078	1.94024	up	5.98947	6.9457			n334497	accn=U29114class=mRNAlikelncRNAname=NULLref=H-invitationalv7.5transcriptId=HIT000218960cpcScore=-1.3671000cnci=-0.3916983
19292232		NonCoding	0.000813976	0.00058721	1.93535	up	4.67882	5.63142			n341480	accn=AK001117class=mRNAlikelncRNAname=HumanlncRNAref=JounralRNAtranscriptId=3950cpcScore=-1.2130900cnci=-0.3732599
19116579		NonCoding	0.000245492	9.88192e-05	1.93227	up	5.85232	6.80262			n338877	accn=BC044944class=mRNAlikelncRNAname=HumanlncRNAref=JounralRNAtranscriptId=1303cpcScore=-0.6987860cnci=-0.3921546
19121604		NonCoding	0.000117839	1.31571e-05	1.93139	up	6.49709	7.44673				linc-TRIM43B-2chr2:-:96490026-96516966|linc-TRIM43B-2chr2:-:96494452-96517674|linc-TRIM43B-2chr2:-:96497925-96517535|linc-TRIM43B-2chr2:-:96498770-96500862
19505821		NonCoding	0.000178494	5.31129e-05	1.92543	up	5.77556	6.72074				linc-SPNS3chr17:+:4063017-4063879|linc-SPNS3chr17:+:4063067-4063653|linc-SPNS3chr17:+:4063094-4063996
19314199		NonCoding	0.000203081	6.59656e-05	1.92527	up	6.70121	7.64627				linc-ANKRD20A1-12chr9:+:46844358-46845159
19156972		NonCoding	0.000107246	7.28149e-06	1.92412	up	5.95274	6.89694			n339388	accn=AK056866class=mRNAlikelncRNAname=HumanlncRNAref=JounralRNAtranscriptId=1820cpcScore=-0.1315310cnci=-0.2760042
19315956		NonCoding	0.000199408	6.26865e-05	1.9222	up	6.64338	7.58614			n345038	accn=NULLclass=lincRNAname=HumanlincRNAref=ScriptureReconstructionLincRNAsByLuotranscriptId=linc_luo_587cpcScore=-1.3242800cnci=-0.3770076
19070567		NonCoding	0.000329061	0.000158378	1.92062	down	8.35121	7.40963			n409354	accn=NR_033716class=lncRNAname=ref=RefGeneNoncodetranscriptId=NR_033716cpcScore=5.8972600cnci=-0.3616182
19336872		NonCoding	0.000240223	9.34853e-05	1.92047	up	7.46728	8.40874			n337870|n333041	accn=AF108756class=mRNAlikelncRNAname=HumanlncRNAref=JounralRNAtranscriptId=253cpcScore=1.5245600cnci=-0.1527517|accn=AF199613class=mRNAlikelncRNAname=NULLref=H-invitationalv7.5transcriptId=HIT000073726cpcScore=-1.1341400cnci=-0.0929475
19515955		NonCoding	0.000205149	6.72709e-05	1.92001	up	8.01406	8.95517				linc-FAM38B-5chr18:-:11619233-11639498|linc-FAM38B-5chr18:-:11619233-11633347|linc-FAM38B-5chr18:-:11619292-11634255|linc-FAM38B-5chr18:-:11619292-11639478|linc-FAM38B-5chr18:-:11619397-11639706|linc-FAM38B-5chr18:-:11619399-11625838|linc-FAM38B-5chr18:-:11619399-11623103|linc-FAM38B-5chr18:-:11619404-11639668|linc-FAM38B-5chr18:-:11619425-11621555|linc-FAM38B-5chr18:-:11619759-11622360|linc-FAM3…
19359403		NonCoding	0.00110249	0.000859415	1.91562	up	8.06885	9.00667			n340042	accn=M73837class=mRNAlikelncRNAname=HumanlncRNAref=JounralRNAtranscriptId=2497cpcScore=3.9126000cnci=-0.1120162
19123693		NonCoding	0.000142964	2.31355e-05	1.91353	down	7.1159	6.17966			n342476	accn=AF130054class=mRNAlikelncRNAname=HumanlncRNAref=JounralRNAtranscriptId=4970cpcScore=0.1815020cnci=-0.3153047
19157623		NonCoding	0.000408644	0.000222297	1.91343	up	6.7833	7.71946			n384320	accn=NULLclass=lncRNAname=ref=UCSCGeneNoncodetranscriptId=uc003emc.1cpcScore=-0.4449350cnci=-0.2352226
19294793		NonCoding	0.000478705	0.000282553	1.90833	up	6.17898	7.11129			n341590	accn=AF147437class=mRNAlikelncRNAname=HumanlncRNAref=JounralRNAtranscriptId=4061cpcScore=-0.9009050cnci=-0.3543022
19207070		NonCoding	0.0009653	0.000725152	1.90781	up	6.0606	6.99252			n340376|n332807	accn=AF056442class=mRNAlikelncRNAname=HumanlncRNAref=JounralRNAtranscriptId=2837cpcScore=-1.0042900cnci=-0.1262366|accn=AF056442class=mRNAlikelncRNAname=NULLref=H-invitationalv7.5transcriptId=HIT000064717cpcScore=-1.0042900cnci=-0.1683070
19413941		NonCoding	0.000634056	0.000412397	1.90647	down	6.26282	5.33192			n341900	accn=AF116620class=mRNAlikelncRNAname=HumanlncRNAref=JounralRNAtranscriptId=4381cpcScore=-1.0218500cnci=-0.3395794
19417618		NonCoding	0.000107246	9.30253e-06	1.90488	down	8.30427	7.37457			n332685	accn=AB073212class=mRNAlikelncRNAname=NULLref=H-invitationalv7.5transcriptId=HIT000061215cpcScore=3.0103000cnci=-0.1662031
19069980		NonCoding	0.000147831	2.64866e-05	1.90427	up	5.33809	6.26733			n337977	accn=AK128778class=mRNAlikelncRNAname=HumanlncRNAref=JounralRNAtranscriptId=363cpcScore=-1.0820600cnci=-0.3246153
19158675		NonCoding	0.000148379	2.71085e-05	1.90398	up	6.63034	7.55936			n384397|n386352	accn=NULLclass=lncRNAname=ref=UCSCGeneNoncodetranscriptId=uc003fyx.3cpcScore=3.5462200cnci=-0.3542832|accn=NULLclass=lncRNAname=ref=UCSCGeneNoncodetranscriptId=uc010iat.2cpcScore=3.8585900cnci=-0.3555227
19480948		NonCoding	0.00176751	0.00151268	1.90389	up	7.72694	8.65588			n382918	accn=NULLclass=lncRNAname=ref=UCSCGeneNoncodetranscriptId=uc002czn.2cpcScore=-0.0263222cnci=-0.3763556
19506899		NonCoding	0.000178494	5.25773e-05	1.90356	up	8.6128	9.5415			n344472	accn=NULLclass=lincRNAname=HumanlincRNAref=ScriptureReconstructionLincRNAsByLuotranscriptId=linc_luo_20cpcScore=-1.2633000cnci=-0.2869892
19428737		NonCoding	0.000363824	0.000184574	1.90009	down	7.6085	6.68243			n407859|n336591	accn=NR_027415class=lncRNAname=ref=RefGeneNoncodetranscriptId=NR_027415cpcScore=5.0252500cnci=-0.2807369|accn=Z25434class=mRNAlikelncRNAname=NULLref=H-invitationalv7.5transcriptId=HIT000326715cpcScore=0.4563800cnci=-0.1535508
19116619		NonCoding	0.000313339	0.000148772	1.89844	up	7.60665	8.53147				linc-TET3chr2:+:74212258-74213470
19293050		NonCoding	0.000147831	2.63433e-05	1.89177	down	6.71662	5.79688			n342847	accn=AL832582class=mRNAlikelncRNAname=HumanlncRNAref=JounralRNAtranscriptId=5350cpcScore=-1.1187100cnci=-0.3027009
19271898		NonCoding	0.00120119	0.000951837	1.89135	up	7.73571	8.65513			n385205	accn=NULLclass=lncRNAname=ref=UCSCGeneNoncodetranscriptId=uc003tvp.2cpcScore=-1.2284900cnci=-0.2127009
19071657		NonCoding	0.00238739	0.00211048	1.8912	down	8.99255	8.07325			n381271	accn=NULLclass=lncRNAname=ref=UCSCGeneNoncodetranscriptId=uc001gcd.2cpcScore=-1.2947700cnci=-0.3987245
19211723		NonCoding	0.000562517	0.00035306	1.8889	up	4.80003	5.71758			n340710	accn=AK130315class=mRNAlikelncRNAname=HumanlncRNAref=JounralRNAtranscriptId=3173cpcScore=-1.1423500cnci=-0.4467036
19339222		NonCoding	0.000233957	8.6228e-05	1.888	up	6.97042	7.88728			n337555	accn=EF491796class=mRNAlikelncRNAname=NULLref=H-invitationalv7.5transcriptId=HIT000395523cpcScore=0.5815490cnci=-0.2316349
19076407		NonCoding	0.00100021	0.000761534	1.88727	down	7.37955	6.46326			n335721	accn=CR625890class=mRNAlikelncRNAname=NULLref=H-invitationalv7.5transcriptId=HIT000305085cpcScore=-1.3236200cnci=-0.3840970
19539889		NonCoding	0.000193724	5.92198e-05	1.88721	up	8.28364	9.1999			n410995|n410994|n336906	accn=NR_038457class=lncRNAname=ref=RefGeneNoncodetranscriptId=NR_038457cpcScore=4.7067300cnci=-0.1306548|accn=NR_038456class=lncRNAname=ref=RefGeneNoncodetranscriptId=NR_038456cpcScore=6.8406600cnci=-0.0878238|accn=AY927522class=mRNAlikelncRNAname=NULLref=H-invitationalv7.5transcriptId=HIT000332684cpcScore=1.8023500cnci=-0.1322924
19358687		NonCoding	0.00125525	0.0010008	1.88126	up	5.56539	6.47709			n343057	accn=NR023388class=mRNAlikelncRNAname=PRINSref=lncRNAdbtranscriptId=343057cpcScore=-1.3006500cnci=-0.2587968
19335971		NonCoding	0.000107246	7.80312e-06	1.88124	up	5.84606	6.75774			n344736	accn=NULLclass=lincRNAname=HumanlincRNAref=ScriptureReconstructionLincRNAsByLuotranscriptId=linc_luo_285cpcScore=-1.6131600cnci=-0.3223694|linc-CXorf36-1chrX:-:45629145-45629608|linc-CXorf36-2chrX:-:45707326-45710447|linc-CXorf36-2chrX:-:45707508-45710920|linc-CXorf36-2chrX:-:45708586-45710946
19272892		NonCoding	0.000310771	0.000147216	1.8733	up	7.3942	8.29979			n341319	accn=BC046223class=mRNAlikelncRNAname=HumanlncRNAref=JounralRNAtranscriptId=3788cpcScore=-0.9321770cnci=-0.2016420
19158165		NonCoding	0.00399648	0.00374136	1.86211	up	5.07379	5.97073			n384365	accn=NULLclass=lncRNAname=ref=UCSCGeneNoncodetranscriptId=uc003fgn.1cpcScore=-0.1579910cnci=-0.3729709
19465169		NonCoding	0.000292196	0.000134795	1.8608	up	4.90362	5.79954			n382687	accn=NULLclass=lncRNAname=ref=UCSCGeneNoncodetranscriptId=uc002bjf.1cpcScore=-0.0903248cnci=-0.3610332
19336191		NonCoding	0.002685	0.00241869	1.84638	up	7.57893	8.46363			n323856	accn=NULLclass=mRNAlikelncRNAname=vegalncRNAref=GENCODEtranscriptId=OTTHUMT00000057168cpcScore=-1.1758000cnci=-0.2088557
19464814		NonCoding	0.000315582	0.000150351	1.84315	down	9.50829	8.62612			n5726	accn=X72205class=snoRNAname=u16snoRNAref=NONCODEv2.0transcriptId=NULLcpcScore=-1.5906100cnci=-0.3436204
19117485		NonCoding	0.000127353	1.64135e-05	1.84127	down	8.07819	7.19749			n333546	accn=D16316class=mRNAlikelncRNAname=NULLref=H-invitationalv7.5transcriptId=HIT000100580cpcScore=0.6967230cnci=-0.1637801
19267755		NonCoding	0.000107246	8.04135e-06	1.83772	up	9.21401	10.0919			n335184	accn=AY429540class=mRNAlikelncRNAname=NULLref=H-invitationalv7.5transcriptId=HIT000254628cpcScore=1.1309200cnci=-0.2876478
19117314		NonCoding	0.000588041	0.000372904	1.83683	down	10.4677	9.59052			n344506	accn=NULLclass=lincRNAname=HumanlincRNAref=ScriptureReconstructionLincRNAsByLuotranscriptId=linc_luo_54cpcScore=-1.2817100cnci=-0.1900828
19334442		NonCoding	0.000217243	7.51227e-05	1.83354	up	6.01547	6.8901			n337691	accn=AK023038class=mRNAlikelncRNAname=HumanlncRNAref=JounralRNAtranscriptId=73cpcScore=-0.9684890cnci=-0.2100453
19294551		NonCoding	0.00416641	0.00391349	1.83281	up	5.17631	6.05037			n386478	accn=NULLclass=lncRNAname=ref=UCSCGeneNoncodetranscriptId=uc010mam.2cpcScore=-1.0271100cnci=-0.3248498
19389399		NonCoding	0.000379378	0.000200073	1.83252	down	9.96884	9.09501			n380540|n380487|n380564|n343012|n380461|n341044|n380486|n380542|n380389|n380696|n380618|n380601|n380600|n380494|n380707|n380669|n380714|n380572|n380418|n380459|n380526|n380595|n380489|n380693|n380576|n380684	accn=NULLclass=lncRNAname=ref=EnsemblNoncodetranscriptId=ENST00000539921cpcScore=-1.1122100cnci=-0.2412675|accn=NULLclass=lncRNAname=ref=EnsemblNoncodetranscriptId=ENST00000537925cpcScore=-1.1293700cnci=-0.2746423|accn=NULLclass=lncRNAname=ref=EnsemblNoncodetranscriptId=ENST00000540725cpcScore=-1.1257000cnci=-0.2599274|accn=NR003098class=mRNAlikelncRNAname=SNHG1ref=lncRNAdbtranscriptId=343012cpcS…
19075032		NonCoding	0.000206155	6.78127e-05	1.83099	up	7.28575	8.15837			n326579	accn=NULLclass=mRNAlikelncRNAname=vegalncRNAref=GENCODEtranscriptId=OTTHUMT00000025777cpcScore=-0.9120560cnci=-0.2144442
19077017		NonCoding	0.000107246	9.30337e-06	1.83016	up	5.84935	6.72132			n338401	accn=AK096250class=mRNAlikelncRNAname=HumanlncRNAref=JounralRNAtranscriptId=797cpcScore=-0.8244800cnci=-0.2002696
19209042		NonCoding	0.00149189	0.00123637	1.82637	up	5.32472	6.19369			n384758	accn=NULLclass=lncRNAname=ref=UCSCGeneNoncodetranscriptId=uc003lup.1cpcScore=0.4815320cnci=-0.2883901
19237300		NonCoding	0.00038135	0.00020194	1.8237	up	5.43679	6.30366			n341835	accn=BC036606class=mRNAlikelncRNAname=HumanlncRNAref=JounralRNAtranscriptId=4314cpcScore=-1.2986500cnci=-0.3890660
19238863		NonCoding	0.000290885	0.000132488	1.81944	up	5.66008	6.52358			n342157	accn=BX537662class=mRNAlikelncRNAname=HumanlncRNAref=JounralRNAtranscriptId=4644cpcScore=-1.1241100cnci=-0.3271729
19116438		NonCoding	0.00127952	0.001025	1.81944	up	6.24318	7.10668			n325281|n325280|n325279	accn=NULLclass=mRNAlikelncRNAname=vegalncRNAref=GENCODEtranscriptId=OTTHUMT00000328528cpcScore=4.0492000cnci=-0.2929447|accn=NULLclass=mRNAlikelncRNAname=vegalncRNAref=GENCODEtranscriptId=OTTHUMT00000328009cpcScore=3.6437700cnci=-0.1786139|accn=NULLclass=mRNAlikelncRNAname=vegalncRNAref=GENCODEtranscriptId=OTTHUMT00000328529cpcScore=3.7229100cnci=-0.1557052
19445021		NonCoding	0.000211516	7.10786e-05	1.81911	up	5.98365	6.84689			n382276	accn=NULLclass=lncRNAname=ref=UCSCGeneNoncodetranscriptId=uc001ykr.1cpcScore=-0.7345770cnci=-0.2645444
19292584		NonCoding	0.000146373	2.50698e-05	1.81834	down	6.40729	5.54467			n341510	accn=AB037837class=mRNAlikelncRNAname=HumanlncRNAref=JounralRNAtranscriptId=3980cpcScore=20.8117000cnci=-0.1063368
19179498		NonCoding	0.00033545	0.000161816	1.81703	up	10.0408	10.9024			n340160	accn=BC017432class=mRNAlikelncRNAname=HumanlncRNAref=JounralRNAtranscriptId=2620cpcScore=5.7767200cnci=-0.2172858
19121696		NonCoding	0.000969607	0.000731541	1.81693	up	6.00738	6.86888				linc-FAHD2B-5chr2:-:98081769-98089617|linc-FAHD2B-5chr2:-:98081780-98091489|linc-FAHD2B-5chr2:-:98081832-98091049|linc-FAHD2B-5chr2:-:98088153-98089011|linc-FAHD2B-5chr2:-:98088465-98089984|linc-FAHD2B-5chr2:-:98088651-98089794
19153864		NonCoding	0.000333921	0.000160898	1.81495	up	6.47052	7.33046			n345577|n339339	accn=NULLclass=lincRNAname=HumanlincRNAref=ScriptureReconstructionLincRNAsByLuotranscriptId=linc_luo_1126cpcScore=-1.5497000cnci=-0.2635588|accn=AK124776class=mRNAlikelncRNAname=HumanlncRNAref=JounralRNAtranscriptId=1771cpcScore=-0.5664690cnci=-0.2612166
19237914		NonCoding	0.000994881	0.000755984	1.81033	down	7.1631	6.30685			n344917	accn=NULLclass=lincRNAname=HumanlincRNAref=ScriptureReconstructionLincRNAsByLuotranscriptId=linc_luo_466cpcScore=-1.3398900cnci=-0.1398954
19238906		NonCoding	0.000408644	0.000222373	1.80599	up	5.9996	6.85239			n342927	accn=AK023059class=mRNAlikelncRNAname=HumanlncRNAref=JounralRNAtranscriptId=5436cpcScore=-1.0901100cnci=-0.3248248
19294704		NonCoding	0.000173879	4.74986e-05	1.80422	up	5.3583	6.20967			n341576	accn=AL512742class=mRNAlikelncRNAname=HumanlncRNAref=JounralRNAtranscriptId=4047cpcScore=-1.0539400cnci=-0.3199474
19180266		NonCoding	0.00038449	0.000204644	1.80377	down	7.10042	6.24941			n408308|n342623	accn=NR_028596class=lncRNAname=ref=RefGeneNoncodetranscriptId=NR_028596cpcScore=4.0763600cnci=-0.2869226|accn=D90348class=mRNAlikelncRNAname=HumanlncRNAref=JounralRNAtranscriptId=5125cpcScore=4.3886300cnci=-0.2427078
19078029		NonCoding	0.000277434	0.000122251	1.802	up	6.95802	7.80762			n326162	accn=NULLclass=mRNAlikelncRNAname=vegalncRNAref=GENCODEtranscriptId=OTTHUMT00000095377cpcScore=-0.9462310cnci=-0.2859511
19358823		NonCoding	0.000107246	1.03992e-05	1.80025	up	5.52837	6.37657			n340006	accn=AK055897class=mRNAlikelncRNAname=HumanlncRNAref=JounralRNAtranscriptId=2459cpcScore=-1.0289500cnci=-0.3128737
19428379		NonCoding	0.000150885	3.0374e-05	1.79156	up	4.92996	5.77117			n325753	accn=NULLclass=mRNAlikelncRNAname=vegalncRNAref=GENCODEtranscriptId=OTTHUMT00000044629cpcScore=-1.1318700cnci=-0.3370157
19537867		NonCoding	0.000120376	1.36361e-05	1.79094	up	9.12112	9.96183			n408239	accn=NR_028406class=lncRNAname=ref=RefGeneNoncodetranscriptId=NR_028406cpcScore=1.9130000cnci=-0.1266123
19506822		NonCoding	0.000808455	0.000581912	1.78995	up	6.12995	6.96987			n387016	accn=NULLclass=lncRNAname=ref=UCSCGeneNoncodetranscriptId=uc010wjo.1cpcScore=2.1937500cnci=-0.2270610
19482778		NonCoding	0.00182875	0.001575	1.78428	up	8.18365	9.019			n346260	accn=NULLclass=lincRNAname=HumanlincRNAref=ScriptureReconstructionLincRNAsByLuotranscriptId=linc_luo_1810cpcScore=-1.3038900cnci=-0.3219461
19179125		NonCoding	0.000435193	0.000242702	1.78167	up	5.30628	6.13951			n334650	accn=AB175891class=mRNAlikelncRNAname=NULLref=H-invitationalv7.5transcriptId=HIT000242487cpcScore=-0.9967500cnci=-0.1796578
19073364		NonCoding	0.00016911	4.42791e-05	1.78067	up	6.56875	7.40118				linc-OR4F29-1chr1:-:637315-655530|linc-OR4F29-1chr1:-:639064-655574|linc-OR4F29-1chr1:-:646721-655580|linc-OR4F29-1chr1:-:655437-659930
19415183		NonCoding	0.000210348	7.001e-05	1.78049	up	6.82953	7.6618				linc-MLXIP-1chr12:+:122510023-122514686
19153769		NonCoding	0.00229758	0.00202735	1.7716	up	5.07897	5.90403			n339293	accn=AF075021class=mRNAlikelncRNAname=HumanlncRNAref=JounralRNAtranscriptId=1725cpcScore=-0.5052340cnci=-0.2447515
19516263		NonCoding	0.00314532	0.0028879	1.77107	up	6.21311	7.03774				linc-IER3IP1chr18:-:45346665-45356490
19294874		NonCoding	0.000138332	1.99223e-05	1.76678	up	8.38757	9.20869			n334544	accn=U50573class=mRNAlikelncRNAname=NULLref=H-invitationalv7.5transcriptId=HIT000220178cpcScore=1.0260400cnci=-0.2122859
19179121		NonCoding	0.00558231	0.00534328	1.7627	up	5.61593	6.43372			n340053	accn=AK000203class=mRNAlikelncRNAname=HumanlncRNAref=JounralRNAtranscriptId=2508cpcScore=-0.8143810cnci=-0.3283620
19071204		NonCoding	0.000132265	1.751e-05	1.76035	down	5.96326	5.1474			n345461	accn=NULLclass=lincRNAname=HumanlincRNAref=ScriptureReconstructionLincRNAsByLuotranscriptId=linc_luo_1010cpcScore=-1.2885300cnci=-0.2326105
19554165		NonCoding	0.00934387	0.00913623	1.7578	down	6.7394	5.92563			n339733	accn=Z70769class=mRNAlikelncRNAname=HumanlncRNAref=JounralRNAtranscriptId=2179cpcScore=-0.6074890cnci=-0.3096417
19122649		NonCoding	0.000253534	0.000105536	1.75633	up	8.03551	8.84807			n409143	accn=NR_033258class=lncRNAname=ref=RefGeneNoncodetranscriptId=NR_033258cpcScore=-0.9655330cnci=-0.2660035
19335849		NonCoding	0.000156393	3.56246e-05	1.75019	up	7.65879	8.4663			n337647	accn=AY038071class=mRNAlikelncRNAname=HumanlncRNAref=JounralRNAtranscriptId=26cpcScore=8.1005900cnci=-0.0305328
19386291		NonCoding	0.000202319	6.52593e-05	1.7483	down	9.94416	9.13821			n332978	accn=AF107836class=mRNAlikelncRNAname=NULLref=H-invitationalv7.5transcriptId=HIT000069565cpcScore=1.6036400cnci=-0.2890981
19507665		NonCoding	0.000543808	0.000336896	1.74703	down	7.38085	6.57595			n340411	accn=AK093557class=mRNAlikelncRNAname=HumanlncRNAref=JounralRNAtranscriptId=2872cpcScore=1.0241600cnci=-0.2180661
19414872		NonCoding	0.00156134	0.00130408	1.74655	down	7.32188	6.51737			n333357|n333312	accn=AY294627class=mRNAlikelncRNAname=NULLref=H-invitationalv7.5transcriptId=HIT000085769cpcScore=2.8541300cnci=-0.3142786|accn=AY166718class=mRNAlikelncRNAname=NULLref=H-invitationalv7.5transcriptId=HIT000084880cpcScore=1.6140300cnci=-0.3089944
19417278		NonCoding	0.00026015	0.000109982	1.74654	down	8.50775	7.70325			n377693	accn=NULLclass=lncRNAname=ref=EnsemblNoncodetranscriptId=ENST00000355965cpcScore=-0.8871520cnci=-0.2114388
19553152		NonCoding	0.000346583	0.00017038	1.74471	up	7.32893	8.13191			n383862	accn=NULLclass=lncRNAname=ref=UCSCGeneNoncodetranscriptId=uc002wqf.1cpcScore=-1.3201300cnci=-0.3251960
19122524		NonCoding	0.000159694	3.84296e-05	1.74414	down	9.11343	8.31091				linc-MZT2A-2chr2:-:132384449-132384816
19505781		NonCoding	0.000482076	0.000285065	1.74217	down	8.23572	7.43484			n335583	accn=CR592316class=mRNAlikelncRNAname=NULLref=H-invitationalv7.5transcriptId=HIT000271511cpcScore=-1.3209700cnci=-0.3240810
19427799		NonCoding	0.000227208	8.12778e-05	1.74176	up	8.46323	9.26378			n341446	accn=AK057936class=mRNAlikelncRNAname=HumanlncRNAref=JounralRNAtranscriptId=3916cpcScore=0.1791550cnci=-0.2310383
19336493		NonCoding	0.000375452	0.000194739	1.74136	up	7.3386	8.13881			n336970	accn=BC105298class=mRNAlikelncRNAname=NULLref=H-invitationalv7.5transcriptId=HIT000338249cpcScore=-1.0812800cnci=-0.1341716
19269946		NonCoding	0.000384308	0.000204277	1.73867	up	6.90473	7.70271				linc-FAM71F2-1chr7:+:128273068-128281168
19507594		NonCoding	0.000107246	9.60852e-06	1.73692	down	8.09424	7.29771			n332926	accn=AF086475class=mRNAlikelncRNAname=NULLref=H-invitationalv7.5transcriptId=HIT000067354cpcScore=-0.8691240cnci=-0.1123353
19237948		NonCoding	0.00652603	0.00628551	1.73613	up	6.24021	7.03608			n342085	accn=AF074983class=mRNAlikelncRNAname=HumanlncRNAref=JounralRNAtranscriptId=4567cpcScore=-0.8021030cnci=-0.3283707
19121212		NonCoding	0.000174682	4.86155e-05	1.73588	up	6.41632	7.21199			n338881	accn=AF085985class=mRNAlikelncRNAname=HumanlncRNAref=JounralRNAtranscriptId=1307cpcScore=-1.0964000cnci=-0.3026388
19314178		NonCoding	0.000614578	0.000396061	1.73546	up	6.05298	6.84829				linc-ANKRD20A1-14chr9:+:45484571-45488153
19316286		NonCoding	0.000444738	0.000250536	1.73515	down	7.75954	6.96449			n345876	accn=NULLclass=lincRNAname=HumanlincRNAref=ScriptureReconstructionLincRNAsByLuotranscriptId=linc_luo_1425cpcScore=-1.5731300cnci=-0.2651515
19121585		NonCoding	0.00106451	0.000824253	1.73506	up	5.99515	6.79014			n383680	accn=NULLclass=lncRNAname=ref=UCSCGeneNoncodetranscriptId=uc002sux.1cpcScore=2.7805200cnci=-0.3288908|linc-TRIM43B-2chr2:-:96470708-96487099|linc-TRIM43B-2chr2:-:96472805-96481369|linc-TRIM43B-2chr2:-:96472808-96484036|linc-TRIM43B-2chr2:-:96472812-96492729|linc-TRIM43B-2chr2:-:96472821-96481990|linc-TRIM43B-2chr2:-:96472865-96480524|linc-TRIM43B-2chr2:-:96472868-96486918|linc-TRIM43B-2chr2:-:964…
19078207		NonCoding	0.000651913	0.000425775	1.7273	up	6.07087	6.85939			n381378	accn=NULLclass=lncRNAname=ref=UCSCGeneNoncodetranscriptId=uc001ich.2cpcScore=-0.2576060cnci=-0.3137686
19483506		NonCoding	0.000351853	0.000175068	1.72595	up	5.63898	6.42637			n345334	accn=NULLclass=lincRNAname=HumanlincRNAref=ScriptureReconstructionLincRNAsByLuotranscriptId=linc_luo_883cpcScore=-1.3778100cnci=-0.2938303
19178758		NonCoding	0.000252095	0.0001048	1.72523	up	5.92428	6.71106			n339886	accn=AK125392class=mRNAlikelncRNAname=HumanlncRNAref=JounralRNAtranscriptId=2334cpcScore=-1.1593800cnci=-0.3197907
19074741		NonCoding	0.0115401	0.0113712	1.72479	up	5.71298	6.4994			n342260	accn=AK128112class=mRNAlikelncRNAname=HumanlncRNAref=JounralRNAtranscriptId=4750cpcScore=-0.3350350cnci=-0.3512806
19428287		NonCoding	0.000177567	5.09599e-05	1.7238	up	5.81516	6.60075			n338640	accn=U50531class=mRNAlikelncRNAname=HumanlncRNAref=JounralRNAtranscriptId=1054cpcScore=-1.1080100cnci=-0.3197248
19313993		NonCoding	0.0024825	0.00220801	1.72199	down	7.43379	6.64971			n341688	accn=AK023620class=mRNAlikelncRNAname=HumanlncRNAref=JounralRNAtranscriptId=4159cpcScore=-1.2753100cnci=-0.4113083
19210407		NonCoding	0.00106451	0.000824493	1.72152	down	6.48641	5.70272			n384644	accn=NULLclass=lncRNAname=ref=UCSCGeneNoncodetranscriptId=uc003jqp.2cpcScore=-1.3344600cnci=-0.4217742
19360186		NonCoding	0.00292378	0.00267023	1.72068	up	5.79373	6.57671			n332643	accn=AB034691class=mRNAlikelncRNAname=NULLref=H-invitationalv7.5transcriptId=HIT000059108cpcScore=-0.4638220cnci=-0.2417637
19210577		NonCoding	0.000296672	0.000137482	1.72033	up	8.93857	9.72126			n384657|n386384|n386385|n384660	accn=NULLclass=lncRNAname=ref=UCSCGeneNoncodetranscriptId=uc003jxc.3cpcScore=1.9889500cnci=-0.2455352|accn=NULLclass=lncRNAname=ref=UCSCGeneNoncodetranscriptId=uc010ixm.1cpcScore=0.4846020cnci=-0.1789981|accn=NULLclass=lncRNAname=ref=UCSCGeneNoncodetranscriptId=uc010ixn.2cpcScore=1.6104600cnci=-0.2243688|accn=NULLclass=lncRNAname=ref=UCSCGeneNoncodetranscriptId=uc003jxn.3cpcScore=-1.1741500cnci=-…
19482921		NonCoding	0.00128869	0.00103736	1.71987	up	10.2218	11.0041			n405510	accn=NR_002555class=lncRNAname=ref=RefGeneNoncodetranscriptId=NR_002555cpcScore=8.8981300cnci=-0.1973661
19316075		NonCoding	0.000107246	1.0027e-05	1.71796	up	5.46537	6.24607			n337430|n337431	accn=DQ884943class=mRNAlikelncRNAname=NULLref=H-invitationalv7.5transcriptId=HIT000393978cpcScore=-1.3986200cnci=-0.2227005|accn=DQ884942class=mRNAlikelncRNAname=NULLref=H-invitationalv7.5transcriptId=HIT000393977cpcScore=-1.0257300cnci=-0.3182311
19076882		NonCoding	0.00155587	0.00129536	1.71686	up	5.51079	6.29057			n326324	accn=NULLclass=mRNAlikelncRNAname=vegalncRNAref=GENCODEtranscriptId=OTTHUMT00000084593cpcScore=1.9631300cnci=-0.1828200
19074053		NonCoding	0.000150885	2.98223e-05	1.71653	up	5.46862	6.24811			n337771|n344659	accn=AL832122class=mRNAlikelncRNAname=HumanlncRNAref=JounralRNAtranscriptId=153cpcScore=0.2177250cnci=-0.4086090|accn=NULLclass=lincRNAname=HumanlincRNAref=ScriptureReconstructionLincRNAsByLuotranscriptId=linc_luo_208cpcScore=-1.3129200cnci=-0.4214645|linc-HTR1Dchr1:-:23608314-23610576
19360198		NonCoding	0.000184368	5.55602e-05	1.71522	up	6.31951	7.0979			n340146	accn=AF272890class=mRNAlikelncRNAname=HumanlncRNAref=JounralRNAtranscriptId=2606cpcScore=-1.1255600cnci=-0.3295665
19390174		NonCoding	0.000498602	0.00029835	1.71325	down	8.5694	7.79267			n342788	accn=AK021715class=mRNAlikelncRNAname=HumanlncRNAref=JounralRNAtranscriptId=5291cpcScore=-1.1033900cnci=-0.2867900
19386997		NonCoding	0.000273935	0.000119967	1.71013	up	5.41935	6.19346			n341011	accn=AK091052class=mRNAlikelncRNAname=HumanlncRNAref=JounralRNAtranscriptId=3477cpcScore=-1.2181200cnci=-0.3636857
19070426		NonCoding	0.0011172	0.000873777	1.70979	down	6.2658	5.49198			n333320	accn=AY211918class=mRNAlikelncRNAname=NULLref=H-invitationalv7.5transcriptId=HIT000085291cpcScore=4.2396300cnci=-0.4179036
19334396		NonCoding	0.000150885	3.1816e-05	1.70933	down	5.76024	4.98681			n344487	accn=NULLclass=lincRNAname=HumanlincRNAref=ScriptureReconstructionLincRNAsByLuotranscriptId=linc_luo_35cpcScore=-1.3485000cnci=-0.2430682
19415386		NonCoding	0.000993257	0.000753691	1.70876	down	11.8324	11.0595			n345773	accn=NULLclass=lincRNAname=HumanlincRNAref=ScriptureReconstructionLincRNAsByLuotranscriptId=linc_luo_1322cpcScore=-1.3066900cnci=-0.2034482
19157399		NonCoding	0.000359115	0.000180434	1.70521	up	5.7522	6.52215			n384299	accn=NULLclass=lncRNAname=ref=UCSCGeneNoncodetranscriptId=uc003ebs.2cpcScore=-1.2521600cnci=-0.3504875
19116891		NonCoding	0.000528036	0.000323691	1.70203	up	6.11235	6.8796				linc-PLGLB2chr2:+:88045925-88047354
19444101		NonCoding	0.000377748	0.000198387	1.70143	up	5.31734	6.08409			n338306	accn=AK095070class=mRNAlikelncRNAname=HumanlncRNAref=JounralRNAtranscriptId=700cpcScore=-0.2486040cnci=-0.3752661
19272559		NonCoding	0.000363824	0.000184566	1.70103	up	6.06735	6.83376			n341298	accn=CR603563class=mRNAlikelncRNAname=HumanlncRNAref=JounralRNAtranscriptId=3767cpcScore=-1.0984000cnci=-0.2979541
19117082		NonCoding	0.000549305	0.000340599	1.69974	up	6.31803	7.08335			n411634	accn=NR_040097class=lncRNAname=ref=RefGeneNoncodetranscriptId=NR_040097cpcScore=0.7123180cnci=-0.3463891|linc-COX5B-3chr2:+:97948298-97957475
19153362		NonCoding	0.00316622	0.0029088	1.699	up	6.0135	6.77819			n384202	accn=NULLclass=lncRNAname=ref=UCSCGeneNoncodetranscriptId=uc003bpo.1cpcScore=-1.2030200cnci=-0.4156206
19157471		NonCoding	0.00179072	0.00153352	1.69832	down	7.80557	7.04147			n386343	accn=NULLclass=lncRNAname=ref=UCSCGeneNoncodetranscriptId=uc010hrq.1cpcScore=-1.1563600cnci=-0.3114283
19069538		NonCoding	0.000807653	0.000580459	1.69594	up	5.67019	6.43227				linc-MACF1-2chr1:+:39508263-39509883
19206814		NonCoding	0.000555795	0.000346431	1.69389	down	6.30812	5.54778			n346462	accn=NULLclass=lincRNAname=HumanlincRNAref=ScriptureReconstructionLincRNAsByLuotranscriptId=linc_luo_2012cpcScore=-1.4234400cnci=-0.2117079
19268116		NonCoding	0.000974731	0.000736992	1.69224	down	7.88041	7.12147			n341217|n385105	accn=CR627312class=mRNAlikelncRNAname=HumanlncRNAref=JounralRNAtranscriptId=3685cpcScore=-0.9728220cnci=-0.3593078|accn=NULLclass=lncRNAname=ref=UCSCGeneNoncodetranscriptId=uc003taq.2cpcScore=-0.9218920cnci=-0.4213637
19539518		NonCoding	0.000127739	1.66165e-05	1.68807	up	6.64147	7.39685			n332603	accn=AK026458class=mRNAlikelncRNAname=NULLref=H-invitationalv7.5transcriptId=HIT000009732cpcScore=-0.9579650cnci=-0.1119928
19116017		NonCoding	0.000909728	0.000670092	1.68798	up	7.35397	8.10927			n338798	accn=AF075086class=mRNAlikelncRNAname=HumanlncRNAref=JounralRNAtranscriptId=1221cpcScore=0.3281530cnci=-0.3519318
19482781		NonCoding	0.000291775	0.000133948	1.68796	up	9.19278	9.94806			n346522	accn=NULLclass=lincRNAname=HumanlincRNAref=ScriptureReconstructionLincRNAsByLuotranscriptId=linc_luo_2072cpcScore=-1.6020300cnci=-0.3618573
19334757		NonCoding	0.000170006	4.52069e-05	1.6876	up	4.83809	5.59307			n335030	accn=AJ564851class=mRNAlikelncRNAname=NULLref=H-invitationalv7.5transcriptId=HIT000248805cpcScore=-1.3268400cnci=-0.2879851
19428646		NonCoding	0.00843315	0.00820004	1.68678	down	7.45856	6.70429			n406460	accn=NR_023351class=lncRNAname=ref=RefGeneNoncodetranscriptId=NR_023351cpcScore=1.1026400cnci=-0.3786445
19270797		NonCoding	0.00251155	0.00223657	1.68646	up	5.8383	6.5923			n342798|n385075	accn=BC040728class=mRNAlikelncRNAname=HumanlncRNAref=JounralRNAtranscriptId=5301cpcScore=-0.8166600cnci=-0.1819049|accn=NULLclass=lncRNAname=ref=UCSCGeneNoncodetranscriptId=uc003spb.2cpcScore=-1.1159000cnci=-0.1918281
19552883		NonCoding	0.000285591	0.000128966	1.68603	down	7.61726	6.86362			n345842	accn=NULLclass=lincRNAname=HumanlincRNAref=ScriptureReconstructionLincRNAsByLuotranscriptId=linc_luo_1391cpcScore=-1.6343200cnci=-0.1336716
19362689		NonCoding	0.000449945	0.000255091	1.68545	up	6.27901	7.03214			n340157	accn=BC017894class=mRNAlikelncRNAname=HumanlncRNAref=JounralRNAtranscriptId=2617cpcScore=-1.3524300cnci=-0.3614782
19443576		NonCoding	0.000551254	0.000342106	1.68446	up	7.33423	8.08652			n380762|n378654|n377980|n381005|n380784|n345925|n380824|n378356|n380831|n380811|n380729|n380900|n332408	accn=NULLclass=lncRNAname=ref=EnsemblNoncodetranscriptId=ENST00000547220cpcScore=-0.0230567cnci=-0.0997570|accn=NULLclass=lncRNAname=ref=EnsemblNoncodetranscriptId=ENST00000441500cpcScore=1.3762500cnci=-0.2655130|accn=NULLclass=lncRNAname=ref=EnsemblNoncodetranscriptId=ENST00000418499cpcScore=-0.0054188cnci=-0.1725139|accn=NULLclass=lncRNAname=ref=EnsemblNoncodetranscriptId=ENST00000553119cpcScor…
19358824		NonCoding	0.000475087	0.0002781	1.68348	up	5.53239	6.28384			n381419	accn=NULLclass=lncRNAname=ref=UCSCGeneNoncodetranscriptId=uc001iur.1cpcScore=4.3362900cnci=-0.1584026
19072348		NonCoding	0.000238811	9.14759e-05	1.68186	down	7.02748	6.27742			n379501	accn=NULLclass=lncRNAname=ref=EnsemblNoncodetranscriptId=ENST00000500756cpcScore=-1.3426800cnci=-0.4534933
19427542		NonCoding	0.00014875	2.73313e-05	1.67953	up	5.67646	6.42452			n406507	accn=NR_024013class=lncRNAname=ref=RefGeneNoncodetranscriptId=NR_024013cpcScore=5.0092300cnci=-0.2171083
19237634		NonCoding	0.000227976	8.26645e-05	1.67764	up	6.7438	7.49023			n344907	accn=NULLclass=lincRNAname=HumanlincRNAref=ScriptureReconstructionLincRNAsByLuotranscriptId=linc_luo_456cpcScore=-1.2791200cnci=-0.3806087
19464780		NonCoding	0.00444905	0.00418862	1.67745	down	8.12234	7.37607			n335709	accn=CR623096class=mRNAlikelncRNAname=NULLref=H-invitationalv7.5transcriptId=HIT000302291cpcScore=-1.2310100cnci=-0.3198096
19179580		NonCoding	0.000435193	0.000242953	1.6771	up	8.60554	9.35151			n406648	accn=NR_024179class=lncRNAname=ref=RefGeneNoncodetranscriptId=NR_024179cpcScore=3.4073400cnci=-0.3328091
19234923		NonCoding	0.000193977	5.95073e-05	1.67556	up	7.06911	7.81375			n334975	accn=AJ459862class=mRNAlikelncRNAname=NULLref=H-invitationalv7.5transcriptId=HIT000248119_08cpcScore=-1.1024200cnci=-0.2044707
19426617		NonCoding	0.00044141	0.00024762	1.67452	down	8.36168	7.61793			n407274	accn=NR_026745class=lncRNAname=ref=RefGeneNoncodetranscriptId=NR_026745cpcScore=6.8065100cnci=-0.3018720
19156051		NonCoding	0.00116409	0.000917458	1.67392	up	8.31463	9.05786				linc-MUC20-2chr3:+:195367105-195377054
19121163		NonCoding	0.000250175	0.000102573	1.67355	up	7.98487	8.72778			n409487|n345501	accn=NR_033872class=lncRNAname=ref=RefGeneNoncodetranscriptId=NR_033872cpcScore=0.3040010cnci=-0.2372657|accn=NULLclass=lincRNAname=HumanlincRNAref=ScriptureReconstructionLincRNAsByLuotranscriptId=linc_luo_1050cpcScore=-1.2747500cnci=-0.4083482
19269537		NonCoding	0.000123029	1.48169e-05	1.67253	down	7.3276	6.58558			n342817	accn=AK056630class=mRNAlikelncRNAname=HumanlncRNAref=JounralRNAtranscriptId=5320cpcScore=-1.2792700cnci=-0.4063964
19315864		NonCoding	0.00147249	0.0012155	1.67189	up	6.04843	6.78991			n386532	accn=NULLclass=lncRNAname=ref=UCSCGeneNoncodetranscriptId=uc010nco.2cpcScore=5.2971600cnci=-0.1872480
19427757		NonCoding	0.000147831	2.64236e-05	1.67189	up	4.95716	5.69864			n325625	accn=NULLclass=mRNAlikelncRNAname=vegalncRNAref=GENCODEtranscriptId=OTTHUMT00000045818cpcScore=-1.4077200cnci=-0.4307549
19207658		NonCoding	0.000597398	0.000381905	1.66868	up	4.91964	5.65835			n342658	accn=BC050295class=mRNAlikelncRNAname=HumanlncRNAref=JounralRNAtranscriptId=5160cpcScore=-1.1675100cnci=-0.3562597
19241100		NonCoding	0.00148037	0.00122361	1.66752	up	7.9134	8.6511			n344871|n384927	accn=NULLclass=lincRNAname=HumanlincRNAref=ScriptureReconstructionLincRNAsByLuotranscriptId=linc_luo_420cpcScore=-1.2775300cnci=-0.2642136|accn=NULLclass=lncRNAname=ref=UCSCGeneNoncodetranscriptId=uc003ojj.2cpcScore=-1.1765900cnci=-0.2873567|linc-C6orf1chr6:-:34247382-34249098
19156194		NonCoding	0.000142964	2.31687e-05	1.66665	up	6.71878	7.45573			n342192	accn=AK125235class=mRNAlikelncRNAname=HumanlncRNAref=JounralRNAtranscriptId=4682cpcScore=-1.0823500cnci=-0.3084260
19122200		NonCoding	0.00035778	0.00017886	1.66552	down	6.77536	6.03939				linc-PAX8-3chr2:-:114464369-114467816
19210205		NonCoding	0.000164487	4.12778e-05	1.66377	up	5.42764	6.16209				linc-RANBP3L-5chr5:-:37071722-37072811
19181451		NonCoding	0.000162129	4.0071e-05	1.66164	down	9.04053	8.30792			n332792	accn=AF049126class=mRNAlikelncRNAname=NULLref=H-invitationalv7.5transcriptId=HIT000064173cpcScore=1.4308300cnci=-0.3322806
19208948		NonCoding	0.00086128	0.000627404	1.6608	up	5.40153	6.13341			n344491	accn=NULLclass=lincRNAname=HumanlincRNAref=ScriptureReconstructionLincRNAsByLuotranscriptId=linc_luo_39cpcScore=-1.2920200cnci=-0.2704263
19358825		NonCoding	0.000173957	4.76143e-05	1.66068	up	4.77715	5.50893			n381420	accn=NULLclass=lncRNAname=ref=UCSCGeneNoncodetranscriptId=uc001ius.1cpcScore=0.1817110cnci=-0.3627136
19210123		NonCoding	0.000221133	7.70669e-05	1.65823	up	7.21631	7.94596			n346288|n342651	accn=NULLclass=lincRNAname=HumanlincRNAref=ScriptureReconstructionLincRNAsByLuotranscriptId=linc_luo_1838cpcScore=-1.3280900cnci=-0.1944024|accn=Z70703class=mRNAlikelncRNAname=HumanlncRNAref=JounralRNAtranscriptId=5153cpcScore=-1.0350900cnci=-0.1849882|linc-C1QTNF3-1chr5:-:34124216-34195396|linc-C1QTNF3-1chr5:-:34163166-34176062|linc-C1QTNF3-1chr5:-:34164606-34179317|linc-C1QTNF3-1chr5:-:34164802…
19156995		NonCoding	0.00218816	0.0019225	1.65813	up	5.09648	5.82603			n384270	accn=NULLclass=lncRNAname=ref=UCSCGeneNoncodetranscriptId=uc003dou.2cpcScore=-1.1177300cnci=-0.3934870
19270564		NonCoding	0.00104597	0.000806162	1.65498	up	5.32624	6.05305			n324175|n341375	accn=NULLclass=mRNAlikelncRNAname=vegalncRNAref=GENCODEtranscriptId=OTTHUMT00000327100cpcScore=-1.0754500cnci=-0.5103495|accn=AF107458class=mRNAlikelncRNAname=HumanlncRNAref=JounralRNAtranscriptId=3844cpcScore=-1.1447900cnci=-0.3147857
19482741		NonCoding	0.000937452	0.000698643	1.65441	up	9.73226	10.4586			n382927	accn=NULLclass=lncRNAname=ref=UCSCGeneNoncodetranscriptId=uc002diz.1cpcScore=6.2450800cnci=-0.3358458
19335254		NonCoding	0.00245323	0.00217692	1.65366	up	8.54406	9.26972			n334501	accn=U31735class=mRNAlikelncRNAname=NULLref=H-invitationalv7.5transcriptId=HIT000219156cpcScore=-0.7225220cnci=-0.1237180
19317865		NonCoding	0.00146029	0.00120305	1.65346	down	10.4842	9.75866			n345917	accn=NULLclass=lincRNAname=HumanlincRNAref=ScriptureReconstructionLincRNAsByLuotranscriptId=linc_luo_1466cpcScore=-1.3364300cnci=-0.2937601|linc-TSC1-1chr9:-:135894815-135896553
19075323		NonCoding	0.000552145	0.000343394	1.65313	down	5.92088	5.19568			n338050	accn=AF118089class=mRNAlikelncRNAname=HumanlncRNAref=JounralRNAtranscriptId=437cpcScore=-1.1131600cnci=-0.3187773
19179391		NonCoding	0.00330747	0.00305291	1.65266	down	6.52211	5.79732			n386362	accn=NULLclass=lncRNAname=ref=UCSCGeneNoncodetranscriptId=uc010ijm.1cpcScore=-1.2965300cnci=-0.4023579
19417500		NonCoding	0.000277917	0.000122916	1.65155	up	8.22893	8.95275			n342905	accn=D83699class=mRNAlikelncRNAname=HumanlncRNAref=JounralRNAtranscriptId=5413cpcScore=-0.6584750cnci=-0.1601106
19238448		NonCoding	0.000240685	9.39259e-05	1.65132	up	6.32649	7.05011			n342120	accn=CR626562class=mRNAlikelncRNAname=HumanlncRNAref=JounralRNAtranscriptId=4603cpcScore=-1.1805000cnci=-0.2961046
19269723		NonCoding	0.000142964	2.25755e-05	1.65051	down	6.5904	5.86749			n409380|n333213|n409381|n334605	accn=NR_033766class=lncRNAname=ref=RefGeneNoncodetranscriptId=NR_033766cpcScore=8.3505000cnci=-0.3103619|accn=AF467252class=mRNAlikelncRNAname=NULLref=H-invitationalv7.5transcriptId=HIT000080345cpcScore=1.6049500cnci=-0.1409754|accn=NR_033767class=lncRNAname=ref=RefGeneNoncodetranscriptId=NR_033767cpcScore=8.7550200cnci=-0.2698800|accn=U80741class=mRNAlikelncRNAname=NULLref=H-invitationalv7.5tran…
19561638		NonCoding	0.000691202	0.000469792	1.64958	up	6.67129	7.39339				linc-RSPH1-1chr21:-:44255638-44257805
19574531		NonCoding	0.000375452	0.000194973	1.64674	down	7.06798	6.34837			n338173	accn=AK027101class=mRNAlikelncRNAname=HumanlncRNAref=JounralRNAtranscriptId=562cpcScore=-0.8623770cnci=-0.2929308
19414410		NonCoding	0.000736678	0.000510684	1.64545	up	4.82028	5.53876			n341962	accn=AF085952class=mRNAlikelncRNAname=HumanlncRNAref=JounralRNAtranscriptId=4443cpcScore=-1.3336500cnci=-0.5490519
19156324		NonCoding	0.000285591	0.000128828	1.6454	up	7.28116	7.9996			n339245	accn=AK123966class=mRNAlikelncRNAname=HumanlncRNAref=JounralRNAtranscriptId=1677cpcScore=-0.9132660cnci=-0.2927124
19292471		NonCoding	0.000675102	0.000447873	1.64443	down	8.00126	7.28367			n342841	accn=AF113008class=mRNAlikelncRNAname=HumanlncRNAref=JounralRNAtranscriptId=5344cpcScore=-0.4090360cnci=-0.2670494
19210730		NonCoding	0.000476826	0.000280152	1.6431	up	6.16047	6.87688			n344827	accn=NULLclass=lincRNAname=HumanlincRNAref=ScriptureReconstructionLincRNAsByLuotranscriptId=linc_luo_376cpcScore=-1.3899600cnci=-0.3882981
19552241		NonCoding	0.000455863	0.000259682	1.64299	down	8.33811	7.62179			n333026	accn=AF161377class=mRNAlikelncRNAname=NULLref=H-invitationalv7.5transcriptId=HIT000072107cpcScore=2.8222400cnci=-0.1256691
19240757		NonCoding	0.000212119	7.16262e-05	1.64219	up	8.26926	8.98488			n333910|n346063	accn=L40518class=mRNAlikelncRNAname=NULLref=H-invitationalv7.5transcriptId=HIT000193627_10cpcScore=1.8531500cnci=-0.0872128|accn=NULLclass=lincRNAname=HumanlincRNAref=ScriptureReconstructionLincRNAsByLuotranscriptId=linc_luo_1613cpcScore=-1.2799600cnci=-0.2223816|linc-ZNF322A-2chr6:-:26839230-26863609|linc-ZNF322A-2chr6:-:26839265-26924333|linc-ZNF322A-2chr6:-:26839959-26856999|linc-ZNF322A-2chr6…
19483514		NonCoding	0.000149959	2.76882e-05	1.64199	up	8.54226	9.2577			n407488|n345956|n346094	accn=NR_026950class=lncRNAname=ref=RefGeneNoncodetranscriptId=NR_026950cpcScore=6.9763800cnci=-0.1863284|accn=NULLclass=lincRNAname=HumanlincRNAref=ScriptureReconstructionLincRNAsByLuotranscriptId=linc_luo_1505cpcScore=-1.5513500cnci=-0.2792680|accn=NULLclass=lincRNAname=HumanlincRNAref=ScriptureReconstructionLincRNAsByLuotranscriptId=linc_luo_1644cpcScore=-1.4378100cnci=-0.1677484
19118858		NonCoding	0.000186935	5.7043e-05	1.6397	up	5.74506	6.4585			n339118	accn=AK093026class=mRNAlikelncRNAname=HumanlncRNAref=JounralRNAtranscriptId=1548cpcScore=-1.2412700cnci=-0.3760241
19294267		NonCoding	0.000149959	2.79596e-05	1.63592	up	5.30552	6.01562			n341518	accn=AK127959class=mRNAlikelncRNAname=HumanlncRNAref=JounralRNAtranscriptId=3988cpcScore=-0.9081500cnci=-0.3918912
19413594		NonCoding	0.00381127	0.00355718	1.63336	up	6.31063	7.01847			n341829	accn=AF086507class=mRNAlikelncRNAname=HumanlncRNAref=JounralRNAtranscriptId=4308cpcScore=-1.0553800cnci=-0.2580456
19361942		NonCoding	0.00133771	0.00108394	1.63138	down	8.10096	7.39487				linc-JMJD1C-3chr10:-:65929846-65930169
19158630		NonCoding	0.000258711	0.000108673	1.63105	up	6.50761	7.21341			n342566	accn=BC011766class=mRNAlikelncRNAname=HumanlncRNAref=JounralRNAtranscriptId=5065cpcScore=-0.9379370cnci=-0.3011501
19210492		NonCoding	0.00115992	0.000911594	1.63011	down	6.07618	5.37121			n340484	accn=AK090594class=mRNAlikelncRNAname=HumanlncRNAref=JounralRNAtranscriptId=2945cpcScore=-1.0605600cnci=-0.4840886
19416227		NonCoding	0.000144698	2.47045e-05	1.62883	down	6.15291	5.44908			n341889	accn=CR626416class=mRNAlikelncRNAname=HumanlncRNAref=JounralRNAtranscriptId=4369cpcScore=-1.3829800cnci=-0.4329859
19414106		NonCoding	0.000524852	0.000320731	1.6273	up	5.4757	6.17818			n341917	accn=AY682081class=mRNAlikelncRNAname=HumanlncRNAref=JounralRNAtranscriptId=4398cpcScore=9.4091000cnci=-0.0902852
19117175		NonCoding	0.00498079	0.00470273	1.62654	down	8.51725	7.81545			n335670	accn=CR614528class=mRNAlikelncRNAname=NULLref=H-invitationalv7.5transcriptId=HIT000293723cpcScore=-0.3977800cnci=-0.3700543
19118511		NonCoding	0.00329735	0.00304179	1.62326	up	5.87657	6.57547				linc-ITGA4-2chr2:+:181940168-181941195
19539577		NonCoding	0.0006023	0.000386843	1.62292	up	6.16574	6.86434			n407721	accn=NR_027239class=lncRNAname=ref=RefGeneNoncodetranscriptId=NR_027239cpcScore=-0.1253230cnci=-0.2927194
19361229		NonCoding	0.000415012	0.000227429	1.62041	up	4.92032	5.61668				linc-ACBD5-3chr10:-:27587362-27596344|linc-ACBD5-3chr10:-:27594768-27596343
19077022		NonCoding	0.00196077	0.00170146	1.61858	up	5.34602	6.04075			n326309	accn=NULLclass=mRNAlikelncRNAname=vegalncRNAref=GENCODEtranscriptId=OTTHUMT00000091034cpcScore=-1.1930900cnci=-0.2906742
19481252		NonCoding	0.000262371	0.000111924	1.61767	up	6.14552	6.83944				linc-TNRC6A-2chr16:+:24621560-24652285
19069230		NonCoding	0.0074948	0.00726326	1.61669	down	7.57285	6.8798			n332918	accn=AF086431class=mRNAlikelncRNAname=NULLref=H-invitationalv7.5transcriptId=HIT000067310cpcScore=-1.2259300cnci=-0.3471052
19315221		NonCoding	0.00147595	0.00121916	1.61666	down	6.67724	5.98423				linc-PAPPA-4chr9:+:118426661-118454445|linc-PAPPA-4chr9:+:118426661-118454445
19208486		NonCoding	0.000523907	0.000319566	1.6162	down	7.9025	7.20989			n410890	accn=NR_038352class=lncRNAname=ref=RefGeneNoncodetranscriptId=NR_038352cpcScore=2.1744600cnci=-0.3788877
19291745		NonCoding	0.000222403	7.87151e-05	1.61539	up	6.05614	6.74803			n345854	accn=NULLclass=lincRNAname=HumanlincRNAref=ScriptureReconstructionLincRNAsByLuotranscriptId=linc_luo_1403cpcScore=-1.3221000cnci=-1.0000000
19506855		NonCoding	0.000142964	2.30766e-05	1.61469	up	6.65285	7.34412			n383187	accn=NULLclass=lncRNAname=ref=UCSCGeneNoncodetranscriptId=uc002ijw.2cpcScore=4.7447700cnci=-0.1767357
19507458		NonCoding	0.00211847	0.00185437	1.61431	down	8.12249	7.43157			n410744	accn=NR_038193class=lncRNAname=ref=RefGeneNoncodetranscriptId=NR_038193cpcScore=2.4796000cnci=-0.1398345
19574716		NonCoding	0.00595448	0.00571565	1.61413	down	6.61558	5.92482				linc-CCT8L2-2chr22:-:17126459-17127459
19462482		NonCoding	0.000435193	0.000242893	1.61392	down	7.27523	6.58467			n382440	accn=NULLclass=lncRNAname=ref=UCSCGeneNoncodetranscriptId=uc001zdk.2cpcScore=0.6463120cnci=-0.2222310
19515412		NonCoding	0.000418798	0.000230623	1.61297	up	6.37936	7.06908			n339862|n383327	accn=AK055997class=mRNAlikelncRNAname=HumanlncRNAref=JounralRNAtranscriptId=2310cpcScore=1.0751200cnci=-0.3138712|accn=NULLclass=lncRNAname=ref=UCSCGeneNoncodetranscriptId=uc002lcc.1cpcScore=2.1604300cnci=-0.2559382
19553654		NonCoding	0.000151153	3.35895e-05	1.61287	down	8.26597	7.57634			n410438	accn=NR_037570class=lncRNAname=ref=RefGeneNoncodetranscriptId=NR_037570cpcScore=7.7204500cnci=-0.2299326
19157053		NonCoding	0.00845228	0.00822322	1.61281	down	8.23242	7.54284			n346104	accn=NULLclass=lincRNAname=HumanlincRNAref=ScriptureReconstructionLincRNAsByLuotranscriptId=linc_luo_1654cpcScore=-1.2875000cnci=-0.2040222
19118462		NonCoding	0.000257521	0.000107754	1.61169	up	6.23244	6.92101			n378019|n339035|n378671|n378365|n378879|n377894|n378548	accn=NULLclass=lncRNAname=ref=EnsemblNoncodetranscriptId=ENST00000419746cpcScore=-1.1122800cnci=-0.2434529|accn=AK093733class=mRNAlikelncRNAname=HumanlncRNAref=JounralRNAtranscriptId=1464cpcScore=-1.1020500cnci=-0.2509298|accn=NULLclass=lncRNAname=ref=EnsemblNoncodetranscriptId=ENST00000442329cpcScore=-0.9117010cnci=-0.2567479|accn=NULLclass=lncRNAname=ref=EnsemblNoncodetranscriptId=ENST000004312…
19158530		NonCoding	0.00152122	0.00126395	1.61151	up	5.66991	6.35833			n342565	accn=BC024743class=mRNAlikelncRNAname=HumanlncRNAref=JounralRNAtranscriptId=5064cpcScore=0.1348470cnci=-0.2655063
19072811		NonCoding	0.000195588	6.05317e-05	1.61149	up	5.21838	5.90678				linc-OBSCN-2chr1:+:228382415-228391302
19560406		NonCoding	0.00244887	0.00216881	1.61093	up	6.56896	7.25685			n335179	accn=AY429520class=mRNAlikelncRNAname=NULLref=H-invitationalv7.5transcriptId=HIT000254608cpcScore=1.2977600cnci=-0.1363150
19077507		NonCoding	0.000144698	2.45207e-05	1.61019	down	8.51851	7.83127			n336585	accn=Z25425class=mRNAlikelncRNAname=NULLref=H-invitationalv7.5transcriptId=HIT000326706cpcScore=0.8403380cnci=-0.3277792
19560409		NonCoding	0.000149959	2.80075e-05	1.61	up	8.20821	8.89528			n335181	accn=AY429521class=mRNAlikelncRNAname=NULLref=H-invitationalv7.5transcriptId=HIT000254609cpcScore=1.3174300cnci=-0.0896054
19207715		NonCoding	0.00195887	0.00169344	1.60945	up	5.25605	5.94261				linc-SERF1A-2chr5:+:68912964-68918094
19551875		NonCoding	0.00485834	0.00457921	1.6091	down	6.04033	5.35407			n333873	accn=L32168class=mRNAlikelncRNAname=NULLref=H-invitationalv7.5transcriptId=HIT000192878cpcScore=-1.2888100cnci=-0.2696699
19413624		NonCoding	0.00162262	0.00136054	1.60908	down	7.72427	7.03804			n341836	accn=AK125103class=mRNAlikelncRNAname=HumanlncRNAref=JounralRNAtranscriptId=4315cpcScore=-1.3572300cnci=-0.3568819
19359823		NonCoding	0.000869973	0.000635151	1.60874	down	8.03397	7.34804			n333382	accn=BC005221class=mRNAlikelncRNAname=NULLref=H-invitationalv7.5transcriptId=HIT000086489cpcScore=3.5439700cnci=-0.3965336
19334541		NonCoding	0.000245492	9.86629e-05	1.60859	up	4.98105	5.66684				linc-FAAH2-2chrX:+:57148094-57153676|linc-FAAH2-2chrX:+:57148379-57154235
19272499		NonCoding	0.000167234	4.28962e-05	1.60823	up	5.30377	5.98924			n411511|n341291|n385253|n344963	accn=NR_039981class=lncRNAname=ref=RefGeneNoncodetranscriptId=NR_039981cpcScore=-1.2098600cnci=-0.3642356|accn=AK123595class=mRNAlikelncRNAname=HumanlncRNAref=JounralRNAtranscriptId=3760cpcScore=-0.9082310cnci=-0.3389691|accn=NULLclass=lncRNAname=ref=UCSCGeneNoncodetranscriptId=uc003vcj.1cpcScore=-1.1473400cnci=-0.3377018|accn=NULLclass=lincRNAname=HumanlincRNAref=ScriptureReconstructionLincRNAsB…
19237043		NonCoding	0.000209212	6.9157e-05	1.6075	down	8.34411	7.65929			n410583	accn=NR_037846_6class=lncRNAname=ref=RefGeneNoncodetranscriptId=NR_037846_6cpcScore=9.0420200cnci=-0.1902134
19537607		NonCoding	0.000288608	0.00013093	1.6074	up	8.06693	8.75166			n407661	accn=NR_027130class=lncRNAname=ref=RefGeneNoncodetranscriptId=NR_027130cpcScore=7.7832500cnci=-0.2936535
19508908		NonCoding	0.000461551	0.000265673	1.60731	up	5.2484	5.93305			n340750	accn=BC040475class=mRNAlikelncRNAname=HumanlncRNAref=JounralRNAtranscriptId=3213cpcScore=-0.9254710cnci=-0.4209185
19158537		NonCoding	0.000972463	0.000734222	1.60713	up	6.28986	6.97435			n342564	accn=AK126102class=mRNAlikelncRNAname=HumanlncRNAref=JounralRNAtranscriptId=5063cpcScore=-0.8480160cnci=-0.3063862
19480872		NonCoding	0.000329061	0.000158358	1.60689	up	5.74196	6.42623			n339043	accn=AF147335class=mRNAlikelncRNAname=HumanlncRNAref=JounralRNAtranscriptId=1472cpcScore=-1.0769600cnci=-0.3416649
19426826		NonCoding	0.000380133	0.000200883	1.60556	up	5.578	6.26108			n338707	accn=AK023477class=mRNAlikelncRNAname=HumanlncRNAref=JounralRNAtranscriptId=1127cpcScore=-0.8872910cnci=-0.2996496
19118306		NonCoding	0.00096246	0.000719889	1.60518	down	7.34893	6.66619			n339003	accn=AK124958class=mRNAlikelncRNAname=HumanlncRNAref=JounralRNAtranscriptId=1432cpcScore=-1.3059600cnci=-0.4482724
19069011		NonCoding	0.00206799	0.00180571	1.60397	down	8.16984	7.48819			n381057	accn=NULLclass=lncRNAname=ref=UCSCGeneNoncodetranscriptId=uc001awz.2cpcScore=-1.2346100cnci=-0.3153092
19153554		NonCoding	0.000491682	0.000292843	1.603	up	5.84573	6.52651			n339262|n377856|n378502	accn=AL133111class=mRNAlikelncRNAname=HumanlncRNAref=JounralRNAtranscriptId=1694cpcScore=-0.7685540cnci=-0.2684131|accn=NULLclass=lncRNAname=ref=EnsemblNoncodetranscriptId=ENST00000413977cpcScore=-1.2188700cnci=-0.1980460|accn=NULLclass=lncRNAname=ref=EnsemblNoncodetranscriptId=ENST00000436602cpcScore=-1.0096000cnci=-0.2434137
19120550		NonCoding	0.0003773	0.000197492	1.60263	down	9.22671	8.54627			n346511	accn=NULLclass=lincRNAname=HumanlincRNAref=ScriptureReconstructionLincRNAsByLuotranscriptId=linc_luo_2061cpcScore=-1.3816500cnci=-0.0961968
19428046		NonCoding	0.000698313	0.000475761	1.59938	up	7.23855	7.91606				linc-EFHA1-5chr13:-:22225658-22245083
19481771		NonCoding	0.000150228	2.87428e-05	1.59738	down	6.05805	5.38234			n339221	accn=BC015447class=mRNAlikelncRNAname=HumanlncRNAref=JounralRNAtranscriptId=1653cpcScore=-1.2159700cnci=-0.3830038
19359644		NonCoding	0.000174636	4.82734e-05	1.59482	up	8.64885	9.32224			n342605	accn=BC007288class=mRNAlikelncRNAname=HumanlncRNAref=JounralRNAtranscriptId=5106cpcScore=9.2371100cnci=-0.1146777
19119279		NonCoding	0.0260233	0.0258682	1.59385	up	5.34386	6.01637			n383822	accn=NULLclass=lncRNAname=ref=UCSCGeneNoncodetranscriptId=uc002vtm.1cpcScore=1.0340800cnci=-0.2691155
19238889		NonCoding	0.000346512	0.000169244	1.59241	up	6.4002	7.07141			n333015	accn=AF147412class=mRNAlikelncRNAname=NULLref=H-invitationalv7.5transcriptId=HIT000071485cpcScore=1.6336600cnci=-0.2534145
19268241		NonCoding	0.000308061	0.000144662	1.5923	down	7.74168	7.07057				linc-EEPD1-3chr7:+:35985935-36013288|linc-EEPD1-3chr7:+:35985935-35997807
19359203		NonCoding	0.00297369	0.00271903	1.58934	down	6.76663	6.0982			n407936	accn=NR_027632class=lncRNAname=ref=RefGeneNoncodetranscriptId=NR_027632cpcScore=11.8578000cnci=-0.3798507
19180512		NonCoding	0.000736678	0.000510318	1.58911	down	7.84517	7.17695			n344562|n379796|n384539|n380041	accn=NULLclass=lincRNAname=HumanlincRNAref=ScriptureReconstructionLincRNAsByLuotranscriptId=linc_luo_110cpcScore=-1.3783200cnci=-0.3338889|accn=NULLclass=lncRNAname=ref=EnsemblNoncodetranscriptId=ENST00000507152cpcScore=-0.1858080cnci=-0.3151153|accn=NULLclass=lncRNAname=ref=UCSCGeneNoncodetranscriptId=uc003iqv.1cpcScore=-0.1773050cnci=-0.3173169|accn=NULLclass=lncRNAname=ref=EnsemblNoncodetransc…
19444208		NonCoding	0.000994881	0.000756002	1.58874	down	8.89916	8.23128			n410720	accn=NR_038123class=lncRNAname=ref=RefGeneNoncodetranscriptId=NR_038123cpcScore=2.8325700cnci=-0.2091821
19428976		NonCoding	0.000177857	5.17665e-05	1.5879	up	8.82519	9.49231				linc-PCDH20-11chr13:-:64560503-64650144|linc-PCDH20-11chr13:-:64564228-64608670
19238581		NonCoding	0.00737155	0.00713582	1.58721	down	7.64687	6.98038			n335780	accn=X17469class=mRNAlikelncRNAname=NULLref=H-invitationalv7.5transcriptId=HIT000321614cpcScore=1.7671000cnci=-0.1280311
19552022		NonCoding	0.000560493	0.000351181	1.58665	up	5.99222	6.6582			n383912	accn=NULLclass=lncRNAname=ref=UCSCGeneNoncodetranscriptId=uc002xjm.2cpcScore=-1.2553800cnci=-0.3298867
19157193		NonCoding	0.00100404	0.000765681	1.58654	up	8.52046	9.18634			n333393	accn=BC007117class=mRNAlikelncRNAname=NULLref=H-invitationalv7.5transcriptId=HIT000086746cpcScore=1.5601900cnci=-0.3065043
19238430		NonCoding	0.000758709	0.000535003	1.58555	up	5.49645	6.16143				linc-CENPW-1chr6:+:126498338-126523385
19415686		NonCoding	0.000150885	2.99134e-05	1.58525	up	9.87249	10.5372			n3893	accn=AY077739class=scaRNAname=U89ref=NONCODEv2.0transcriptId=NULLcpcScore=-1.5906100cnci=-0.2243785
19481886		NonCoding	0.00128869	0.00103794	1.58152	down	8.23555	7.57424			n339260	accn=CR607695class=mRNAlikelncRNAname=HumanlncRNAref=JounralRNAtranscriptId=1692cpcScore=-0.7203990cnci=-0.3192387
19117073		NonCoding	0.00399648	0.00374304	1.58039	down	7.31696	6.65668			n338914	accn=AF117338class=mRNAlikelncRNAname=HumanlncRNAref=JounralRNAtranscriptId=1340cpcScore=-0.9744550cnci=-0.2507660
19334719		NonCoding	0.000673731	0.000446598	1.57962	up	4.59685	5.25642				linc-CXorf26-4chrX:+:74743967-74844631
19552881		NonCoding	0.00121547	0.000963811	1.57954	down	6.81262	6.15312			n339558	accn=BX647619class=mRNAlikelncRNAname=HumanlncRNAref=JounralRNAtranscriptId=2000cpcScore=-0.9904900cnci=-0.2822413
19575720		NonCoding	0.000515697	0.000312214	1.57867	down	7.32451	6.6658			n335667	accn=CR613972class=mRNAlikelncRNAname=NULLref=H-invitationalv7.5transcriptId=HIT000293167cpcScore=-1.2265800cnci=-0.3020805
19336595		NonCoding	0.0022548	0.00198716	1.57865	down	5.73129	5.0726			n337837	accn=CR623574class=mRNAlikelncRNAname=HumanlncRNAref=JounralRNAtranscriptId=220cpcScore=-0.9899130cnci=-0.4959742
19073128		NonCoding	0.0110293	0.0108559	1.57814	up	5.28158	5.93981			n338598	accn=AK095500class=mRNAlikelncRNAname=HumanlncRNAref=JounralRNAtranscriptId=1004cpcScore=-1.2666000cnci=-0.2684392
19180886		NonCoding	0.00195904	0.00169465	1.57808	down	7.04427	6.3861			n410189	accn=NR_036692class=lncRNAname=ref=RefGeneNoncodetranscriptId=NR_036692cpcScore=8.6233200cnci=-0.1497104|linc-FRG1-5chr4:+:190394300-190396344|linc-FRG1-5chr4:+:190395549-190396339
19073656		NonCoding	0.000138332	2.02376e-05	1.57792	up	8.8049	9.46292			n333405	accn=BC009619class=mRNAlikelncRNAname=NULLref=H-invitationalv7.5transcriptId=HIT000087336cpcScore=-1.4030100cnci=-0.1106895
19428045		NonCoding	0.00205152	0.00179021	1.57779	down	7.82251	7.1646			n381983	accn=NULLclass=lncRNAname=ref=UCSCGeneNoncodetranscriptId=uc001uoa.1cpcScore=-0.3944270cnci=-0.3952782
19207704		NonCoding	0.00170626	0.00144917	1.57757	down	10.0076	9.34994			n333275	accn=AY027770class=mRNAlikelncRNAname=NULLref=H-invitationalv7.5transcriptId=HIT000083270cpcScore=1.5982400cnci=-0.3475018
19238068		NonCoding	0.00310235	0.00284676	1.57724	down	6.33181	5.67441			n342917	accn=CR594880class=mRNAlikelncRNAname=HumanlncRNAref=JounralRNAtranscriptId=5425cpcScore=-1.1744400cnci=-0.3483306
19272678		NonCoding	0.000250175	0.000102841	1.57688	up	4.81919	5.47626			n324193	accn=NULLclass=mRNAlikelncRNAname=vegalncRNAref=GENCODEtranscriptId=OTTHUMT00000316690cpcScore=-1.0513700cnci=-0.3963481
19292945		NonCoding	0.000186335	5.65952e-05	1.5768	up	6.44438	7.10139			n345012	accn=NULLclass=lincRNAname=HumanlincRNAref=ScriptureReconstructionLincRNAsByLuotranscriptId=linc_luo_561cpcScore=-1.4584700cnci=-0.3293997
19182383		NonCoding	0.000579678	0.000366029	1.57626	down	6.5815	5.92499			n340236	accn=D86322class=mRNAlikelncRNAname=HumanlncRNAref=JounralRNAtranscriptId=2697cpcScore=8.3169100cnci=-0.3863954
19270123		NonCoding	0.000807786	0.000580993	1.57554	down	5.74552	5.08967				linc-CHRM2-1chr7:+:136090010-136122130|linc-CHRM2-1chr7:+:136112142-136122158
19538689		NonCoding	0.00165382	0.00139418	1.57486	up	5.81174	6.46697			n410070	accn=NR_036508class=lncRNAname=ref=RefGeneNoncodetranscriptId=NR_036508cpcScore=-0.1461750cnci=-0.2375230
19336314		NonCoding	0.000179627	5.38393e-05	1.57466	up	5.11906	5.7741			n323839|n323838|n323837|n323836|n323835	accn=NULLclass=mRNAlikelncRNAname=vegalncRNAref=GENCODEtranscriptId=OTTHUMT00000057256cpcScore=-0.0533554cnci=-0.3472704|accn=NULLclass=mRNAlikelncRNAname=vegalncRNAref=GENCODEtranscriptId=OTTHUMT00000057255cpcScore=1.9653600cnci=-0.2999215|accn=NULLclass=mRNAlikelncRNAname=vegalncRNAref=GENCODEtranscriptId=OTTHUMT00000057257cpcScore=0.1161310cnci=-0.3740590|accn=NULLclass=mRNAlikelncRNAname=vega…
19178335		NonCoding	0.000884605	0.00064871	1.57411	up	6.07491	6.72945			n380615	accn=NULLclass=lncRNAname=ref=EnsemblNoncodetranscriptId=ENST00000542026cpcScore=-1.0180100cnci=-0.2410020|linc-PDE6Bchr4:+:570751-578767|linc-PDE6Bchr4:+:570751-578767|linc-PDE6Bchr4:+:570751-611965|linc-PDE6Bchr4:+:570760-617100|linc-PDE6Bchr4:+:570760-572563|linc-PDE6Bchr4:+:570760-576119|linc-PDE6Bchr4:+:570918-578308|linc-PDE6Bchr4:+:582205-611867|linc-PDE6Bchr4:+:582505-611754
19238895		NonCoding	0.000174636	4.7906e-05	1.57313	up	4.97408	5.62772			n344880	accn=NULLclass=lincRNAname=HumanlincRNAref=ScriptureReconstructionLincRNAsByLuotranscriptId=linc_luo_429cpcScore=-1.3514000cnci=-0.3455275
19553220		NonCoding	0.000150885	3.00258e-05	1.57273	down	7.73492	7.08166			n383870	accn=NULLclass=lncRNAname=ref=UCSCGeneNoncodetranscriptId=uc002wry.2cpcScore=-1.1243800cnci=-0.2455840
19314393		NonCoding	0.000349695	0.000173237	1.57267	up	5.02353	5.67675			n385583	accn=NULLclass=lncRNAname=ref=UCSCGeneNoncodetranscriptId=uc004ahs.1cpcScore=-0.3453650cnci=-0.3526994
19553507		NonCoding	0.00510833	0.00483422	1.57225	up	7.84789	8.50072			n339618	accn=BX647525class=mRNAlikelncRNAname=HumanlncRNAref=JounralRNAtranscriptId=2062cpcScore=3.2715000cnci=-0.1858703
19069990		NonCoding	0.00254647	0.00227043	1.57138	up	7.77656	8.42859				linc-FOXD3-5chr1:+:63361679-63367310
19416387		NonCoding	0.0100589	0.00984077	1.57111	down	7.81024	7.15846			n335665	accn=CR613639class=mRNAlikelncRNAname=NULLref=H-invitationalv7.5transcriptId=HIT000292834cpcScore=-1.3092100cnci=-0.4153926
19314850		NonCoding	0.000194781	5.9965e-05	1.57078	up	7.56516	8.21664				linc-HIATL1-1chr9:+:97094757-97123230|linc-HIATL1-1chr9:+:97101293-97122403
19316710		NonCoding	0.000346512	0.000168993	1.56976	down	8.37732	7.72677			n337310	accn=BC134347class=mRNAlikelncRNAname=NULLref=H-invitationalv7.5transcriptId=HIT000391139_04cpcScore=0.0196761cnci=-0.0541435
19574134		NonCoding	0.00164457	0.00138429	1.56942	down	6.23424	5.58401			n338013	accn=AF086143class=mRNAlikelncRNAname=HumanlncRNAref=JounralRNAtranscriptId=400cpcScore=-1.1837200cnci=-0.1646171
19508547		NonCoding	0.00269384	0.00243103	1.56936	down	6.31916	5.66898			n333904	accn=L38940class=mRNAlikelncRNAname=NULLref=H-invitationalv7.5transcriptId=HIT000193417cpcScore=-1.0851100cnci=-0.2157694
19445165		NonCoding	0.000560746	0.000351644	1.56896	up	7.21873	7.86854			n380931|n346446|n380728|n382120|n381006|n380869|n380763|n377773|n380843|n380799|n380848|n346196|n380801	accn=NULLclass=lncRNAname=ref=EnsemblNoncodetranscriptId=ENST00000551334cpcScore=0.6153980cnci=-0.2132942|accn=NULLclass=lincRNAname=HumanlincRNAref=ScriptureReconstructionLincRNAsByLuotranscriptId=linc_luo_1996cpcScore=-1.5220500cnci=-0.4026865|accn=NULLclass=lncRNAname=ref=EnsemblNoncodetranscriptId=ENST00000546382cpcScore=0.2889160cnci=-0.1610230|accn=NULLclass=lncRNAname=ref=UCSCGeneNoncodetr…
19414365		NonCoding	0.00164457	0.00138185	1.56863	up	6.87434	7.52385			n381885	accn=NULLclass=lncRNAname=ref=UCSCGeneNoncodetranscriptId=uc001stp.1cpcScore=-1.2136800cnci=-0.2999840
19123085		NonCoding	0.000404397	0.000219199	1.56814	down	6.86817	6.21912			n407974	accn=NR_027689class=lncRNAname=ref=RefGeneNoncodetranscriptId=NR_027689cpcScore=5.8085600cnci=-0.3476380
19210606		NonCoding	0.00715933	0.00691486	1.56799	up	7.86287	8.51179			n384667	accn=NULLclass=lncRNAname=ref=UCSCGeneNoncodetranscriptId=uc003jym.1cpcScore=-1.3325800cnci=-0.3942156
19539847		NonCoding	0.00341796	0.00316416	1.56702	down	7.23108	6.58305			n379583	accn=NULLclass=lncRNAname=ref=EnsemblNoncodetranscriptId=ENST00000501583cpcScore=-1.1092200cnci=-0.1697273
19182798		NonCoding	0.00029419	0.000136013	1.56529	up	7.22514	7.87157				linc-GLRA3-1chr4:-:176267508-176324261
19315235		NonCoding	0.0030834	0.0028277	1.56418	up	5.38784	6.03324			n341767	accn=AF085834class=mRNAlikelncRNAname=HumanlncRNAref=JounralRNAtranscriptId=4243cpcScore=-0.9068850cnci=-0.2623442
19507182		NonCoding	0.00927451	0.00906338	1.56407	up	5.68055	6.32585			n340809	accn=AF147404class=mRNAlikelncRNAname=HumanlncRNAref=JounralRNAtranscriptId=3272cpcScore=-1.1043900cnci=-0.3115795
19387317		NonCoding	0.00111204	0.00086854	1.56172	up	8.04641	8.68954			n341046	accn=BC029297class=mRNAlikelncRNAname=HumanlncRNAref=JounralRNAtranscriptId=3512cpcScore=3.7115200cnci=-0.0746067
19386638		NonCoding	0.000926444	0.000684916	1.56059	up	6.80608	7.44818			n325833	accn=NULLclass=mRNAlikelncRNAname=vegalncRNAref=GENCODEtranscriptId=OTTHUMT00000142980cpcScore=-1.1554500cnci=-0.1670292
19464514		NonCoding	0.000431602	0.000239936	1.56017	down	6.13149	5.48979			n382511	accn=NULLclass=lncRNAname=ref=UCSCGeneNoncodetranscriptId=uc001zqn.2cpcScore=-1.2802800cnci=-0.4206589
19078101		NonCoding	0.000490988	0.000291665	1.55892	up	6.48886	7.1294				linc-PLD5-4chr1:-:243192813-243211127|linc-PLD5-4chr1:-:243194573-243211171|linc-PLD5-4chr1:-:243202215-243211826|linc-PLD5-4chr1:-:243211038-243215554
19270574		NonCoding	0.000141477	2.14708e-05	1.55841	down	7.57703	6.93696			n335594	accn=CR595381class=mRNAlikelncRNAname=NULLref=H-invitationalv7.5transcriptId=HIT000274576cpcScore=-1.3124900cnci=-0.4546184
19539188		NonCoding	0.00127124	0.0010163	1.55841	up	5.69161	6.33168			n342348	accn=AK097763class=mRNAlikelncRNAname=HumanlncRNAref=JounralRNAtranscriptId=4840cpcScore=-1.2049000cnci=-0.2902259
19236042		NonCoding	0.0025962	0.00232181	1.55822	up	5.76896	6.40886			n411708	accn=NR_044996_4class=lncRNAname=ref=RefGeneNoncodetranscriptId=NR_044996_4cpcScore=-0.9639600cnci=-0.2143974
19483835		NonCoding	0.00158542	0.00132763	1.55815	up	8.79574	9.43557				linc-MTHFSD-3chr16:-:87157904-87158268
19123542		NonCoding	0.000174636	4.82202e-05	1.55814	down	7.46339	6.82357			n344734	accn=NULLclass=lincRNAname=HumanlincRNAref=ScriptureReconstructionLincRNAsByLuotranscriptId=linc_luo_283cpcScore=-1.3312400cnci=-0.2195856
19415910		NonCoding	0.00347831	0.00322938	1.55812	up	5.5793	6.21911			n341824	accn=AX721062class=mRNAlikelncRNAname=HumanlncRNAref=JounralRNAtranscriptId=4303cpcScore=0.4550640cnci=-0.2361995
19316411		NonCoding	0.00239471	0.00211824	1.55761	up	5.34914	5.98848			n385517	accn=NULLclass=lncRNAname=ref=UCSCGeneNoncodetranscriptId=uc004aaz.1cpcScore=-1.1713000cnci=-0.2913921
19179825		NonCoding	0.000652493	0.000426861	1.55671	up	10.1083	10.7468				linc-METTL14-1chr4:+:119541479-119541991
19416694		NonCoding	0.000263722	0.000113493	1.5556	down	6.81697	6.1795				linc-DPY19L2chr12:-:64078483-64082180
19482816		NonCoding	0.000285591	0.000128593	1.55526	down	6.3113	5.67415			n339126	accn=AJ001827class=mRNAlikelncRNAname=HumanlncRNAref=JounralRNAtranscriptId=1556cpcScore=-1.0675800cnci=-0.1908727
19428260		NonCoding	0.000210348	7.02039e-05	1.55499	down	5.85993	5.22302				linc-HMGB1-1chr13:-:31569298-31570275|linc-HMGB1-1chr13:-:31569473-31569932
19120963		NonCoding	0.000285591	0.000129028	1.55499	up	5.98543	6.62233			n325293	accn=NULLclass=mRNAlikelncRNAname=vegalncRNAref=GENCODEtranscriptId=OTTHUMT00000327083cpcScore=-1.2405500cnci=-0.2908989
19594864		NonCoding	0.000454297	0.000258297	1.5549	up	6.9658	7.60262				linc-ZBTB37chrUn_gl000222:-:74365-81359
19237118		NonCoding	0.00245548	0.00218132	1.5546	up	5.36687	6.00341			n411705	accn=NR_044996class=lncRNAname=ref=RefGeneNoncodetranscriptId=NR_044996cpcScore=-0.9580250cnci=-0.3584432|linc-C6orf10-ASchr6:+:32360319-32361247
19445030		NonCoding	0.001283	0.00102849	1.5541	up	6.77232	7.40839			n345285	accn=NULLclass=lincRNAname=HumanlincRNAref=ScriptureReconstructionLincRNAsByLuotranscriptId=linc_luo_834cpcScore=-1.2996200cnci=-0.1788999
19268925		NonCoding	0.00166058	0.00140568	1.55382	up	6.83936	7.47518			n346459	accn=NULLclass=lincRNAname=HumanlincRNAref=ScriptureReconstructionLincRNAsByLuotranscriptId=linc_luo_2009cpcScore=-1.4049400cnci=-0.1519918
19482752		NonCoding	0.000445729	0.000251976	1.55278	up	7.46485	8.0997			n405547	accn=NR_002594class=lncRNAname=ref=RefGeneNoncodetranscriptId=NR_002594cpcScore=2.2402700cnci=-0.1587023
19360289		NonCoding	0.000841595	0.000610783	1.5527	up	5.08489	5.71967			n381565	accn=NULLclass=lncRNAname=ref=UCSCGeneNoncodetranscriptId=uc001ldx.2cpcScore=0.3250320cnci=-0.3514483
19464529		NonCoding	0.000478705	0.000282519	1.55179	down	5.74729	5.11336			n337730	accn=AK023525class=mRNAlikelncRNAname=HumanlncRNAref=JounralRNAtranscriptId=112cpcScore=-1.0729500cnci=-0.3873287
19506824		NonCoding	0.000410628	0.000223729	1.55131	up	7.28468	7.91817			n337225	accn=BC113885class=mRNAlikelncRNAname=NULLref=H-invitationalv7.5transcriptId=HIT000387209_04cpcScore=-0.8938320cnci=-0.1071136
19270561		NonCoding	0.000258469	0.000108291	1.54952	up	6.34226	6.97409			n324176	accn=NULLclass=mRNAlikelncRNAname=vegalncRNAref=GENCODEtranscriptId=OTTHUMT00000327108cpcScore=-1.1787600cnci=-0.4547509
19316866		NonCoding	0.000283047	0.000125798	1.54834	up	6.84253	7.47324				linc-CBWD3-7chr9:-:70630785-70652522|linc-CBWD3-7chr9:-:70645649-70648248
19574614		NonCoding	0.000469041	0.000272527	1.54811	up	6.72244	7.35295			n338191	accn=AK092640class=mRNAlikelncRNAname=HumanlncRNAref=JounralRNAtranscriptId=582cpcScore=-0.2321460cnci=-0.1758075
19508814		NonCoding	0.00382705	0.00357399	1.54568	up	7.17722	7.80546			n387024	accn=NULLclass=lncRNAname=ref=UCSCGeneNoncodetranscriptId=uc010wkn.1cpcScore=0.0522884cnci=-0.2318717
19560660		NonCoding	0.000402576	0.000217749	1.54516	up	6.98988	7.61764				linc-PCBP3chr21:+:47013567-47016923|linc-PCBP3chr21:+:47013591-47017005
19118493		NonCoding	0.00157858	0.00132105	1.54336	up	5.02874	5.65482			n339036	accn=AK129757class=mRNAlikelncRNAname=HumanlncRNAref=JounralRNAtranscriptId=1465cpcScore=-0.9123130cnci=-0.2637546
19561636		NonCoding	0.00100021	0.000761679	1.54327	up	7.12994	7.75593				linc-RSPH1-1chr21:-:44251149-44256587
19389133		NonCoding	0.000354454	0.000176747	1.5432	down	6.173	5.54708			n341009	accn=S75264class=mRNAlikelncRNAname=HumanlncRNAref=JounralRNAtranscriptId=3475cpcScore=1.1460800cnci=-0.1019907
19483296		NonCoding	0.00166058	0.00140548	1.54243	up	4.79282	5.41803			n339237	accn=AK026763class=mRNAlikelncRNAname=HumanlncRNAref=JounralRNAtranscriptId=1669cpcScore=-1.3046900cnci=-0.3627458
19181910		NonCoding	0.00390726	0.00365313	1.54166	down	7.39218	6.7677			n332637	accn=AB020969class=mRNAlikelncRNAname=NULLref=H-invitationalv7.5transcriptId=HIT000058648cpcScore=-0.9503770cnci=-0.4333654
19069171		NonCoding	0.016759	0.0165865	1.54138	up	5.73418	6.35841			n326680	accn=NULLclass=mRNAlikelncRNAname=vegalncRNAref=GENCODEtranscriptId=OTTHUMT00000092373cpcScore=-1.1944600cnci=-0.4017450
19360913		NonCoding	0.000424937	0.000234694	1.5411	down	6.28364	5.65968			n339954	accn=AK057130class=mRNAlikelncRNAname=HumanlncRNAref=JounralRNAtranscriptId=2405cpcScore=-1.1694900cnci=-0.2647164
19208307		NonCoding	0.000975035	0.00073775	1.54094	down	7.92666	7.30286			n334072	accn=M33328class=mRNAlikelncRNAname=NULLref=H-invitationalv7.5transcriptId=HIT000195508cpcScore=1.3306000cnci=-0.2707693
19334152		NonCoding	0.000874247	0.000639219	1.54088	down	8.41795	7.7942			n337637	accn=AK123142class=mRNAlikelncRNAname=HumanlncRNAref=JounralRNAtranscriptId=16cpcScore=-1.1146800cnci=-0.3442032
19071786		NonCoding	0.000178494	5.26322e-05	1.54017	down	5.58622	4.96313			n338365	accn=AF088026class=mRNAlikelncRNAname=HumanlncRNAref=JounralRNAtranscriptId=760cpcScore=-1.1889300cnci=-0.3757438|linc-ZBTB37chr1:+:173831289-173833079
19122555		NonCoding	0.000597398	0.000382727	1.53885	up	8.05317	8.67503			n338957	accn=AB005217class=mRNAlikelncRNAname=HumanlncRNAref=JounralRNAtranscriptId=1385cpcScore=6.7678500cnci=-0.0717526
19335295		NonCoding	0.000326982	0.000156845	1.53848	down	7.92415	7.30265			n407932|n334564	accn=NR_027621class=lncRNAname=ref=RefGeneNoncodetranscriptId=NR_027621cpcScore=2.4650300cnci=-0.2564994|accn=U60118class=mRNAlikelncRNAname=NULLref=H-invitationalv7.5transcriptId=HIT000220620cpcScore=1.5601100cnci=-0.0910365
19483423		NonCoding	0.00153822	0.00127893	1.53759	up	7.50507	8.12574				linc-NOB1chr16:-:70253483-70259936
19315001		NonCoding	0.000157782	3.73492e-05	1.53637	up	6.01231	6.63184			n342874	accn=AK094841class=mRNAlikelncRNAname=HumanlncRNAref=JounralRNAtranscriptId=5379cpcScore=1.7702300cnci=-0.3961528
19119268		NonCoding	0.000221706	7.813e-05	1.53601	up	5.91051	6.5297			n339171	accn=BC008846class=mRNAlikelncRNAname=HumanlncRNAref=JounralRNAtranscriptId=1602cpcScore=-0.7533650cnci=-0.2530509
19538350		NonCoding	0.0005066	0.000303677	1.5355	up	7.17419	7.7929			n338898	accn=AK091985class=mRNAlikelncRNAname=HumanlncRNAref=JounralRNAtranscriptId=1324cpcScore=0.8736990cnci=-0.1776775
19463046		NonCoding	0.00324343	0.00298677	1.53525	down	6.20925	5.59078			n342239	accn=AL049226class=mRNAlikelncRNAname=HumanlncRNAref=JounralRNAtranscriptId=4729cpcScore=-1.0829300cnci=-0.3455571
19414322		NonCoding	0.000805714	0.000577756	1.53505	down	7.09754	6.47926			n345822	accn=NULLclass=lincRNAname=HumanlincRNAref=ScriptureReconstructionLincRNAsByLuotranscriptId=linc_luo_1371cpcScore=-1.3128200cnci=-0.2814902
19068584		NonCoding	0.000243703	9.66652e-05	1.53487	up	6.82849	7.4466				linc-OR4F16-1chr1:+:329783-334271|linc-OR4F16-1chr1:+:334139-342806
19554231		NonCoding	0.000149959	2.79913e-05	1.53479	down	7.31758	6.69955				linc-GATA5-1chr20:-:61405256-61408237|linc-GATA5-1chr20:-:61405492-61408245|linc-GATA5-1chr20:-:61405787-61406753
19273308		NonCoding	0.000471198	0.000274291	1.53406	up	6.46966	7.08702			n341373	accn=AK126189class=mRNAlikelncRNAname=HumanlncRNAref=JounralRNAtranscriptId=3842cpcScore=-1.1555200cnci=-0.2789436
19208432		NonCoding	0.00104928	0.00081019	1.53405	down	7.39842	6.78107			n384720	accn=NULLclass=lncRNAname=ref=UCSCGeneNoncodetranscriptId=uc003kor.1cpcScore=-1.2488000cnci=-0.3758260
19240927		NonCoding	0.00125358	0.000998272	1.53314	up	8.3377	8.95419			n335677	accn=CR616786class=mRNAlikelncRNAname=NULLref=H-invitationalv7.5transcriptId=HIT000295981_04cpcScore=-1.0587700cnci=-0.1971801
19428106		NonCoding	0.00124207	0.000986923	1.533	down	6.80018	6.18382			n338602	accn=AL832586class=mRNAlikelncRNAname=HumanlncRNAref=JounralRNAtranscriptId=1008cpcScore=-0.0437929cnci=-0.3678242
19292478		NonCoding	0.000157643	3.65697e-05	1.53297	down	5.64156	5.02523			n346341	accn=NULLclass=lincRNAname=HumanlincRNAref=ScriptureReconstructionLincRNAsByLuotranscriptId=linc_luo_1891cpcScore=-1.2801800cnci=-0.1662786
19122332		NonCoding	0.00610896	0.00586725	1.53289	up	5.74888	6.36513				linc-MAP3K2-1chr2:-:128193815-128228064
19123541		NonCoding	0.00116409	0.000918024	1.53287	up	5.83907	6.4553			n339158	accn=AK090760class=mRNAlikelncRNAname=HumanlncRNAref=JounralRNAtranscriptId=1588cpcScore=0.5454700cnci=-0.3780579
19070928		NonCoding	0.00114708	0.000899579	1.53263	up	5.30131	5.91731				linc-MAN1A2-2chr1:+:117647168-117647504
19115164		NonCoding	0.000661219	0.000433645	1.53218	up	6.29452	6.91011			n338637	accn=AK094194class=mRNAlikelncRNAname=HumanlncRNAref=JounralRNAtranscriptId=1050cpcScore=1.0931800cnci=-0.1963032
19551413		NonCoding	0.00132884	0.0010746	1.53096	down	7.95456	7.34013			n408215	accn=NR_028370class=lncRNAname=ref=RefGeneNoncodetranscriptId=NR_028370cpcScore=-0.9177050cnci=-0.1189808
19416613		NonCoding	0.000430156	0.000238742	1.53071	up	5.39787	6.01208			n345161	accn=NULLclass=lincRNAname=HumanlincRNAref=ScriptureReconstructionLincRNAsByLuotranscriptId=linc_luo_710cpcScore=-1.3467000cnci=-0.3548475
19071743		NonCoding	0.00155614	0.00129804	1.53039	up	7.37783	7.99173			n381280	accn=NULLclass=lncRNAname=ref=UCSCGeneNoncodetranscriptId=uc001gfk.1cpcScore=0.6106830cnci=-0.2615668
19574672		NonCoding	0.000802118	0.000571134	1.53015	up	7.03178	7.64545			n346372	accn=NULLclass=lincRNAname=HumanlincRNAref=ScriptureReconstructionLincRNAsByLuotranscriptId=linc_luo_1922cpcScore=-1.3888100cnci=-0.2742654|linc-RABL2B-1chr22:-:16101369-16192974|linc-RABL2B-1chr22:-:16124263-16193004|linc-RABL2B-1chr22:-:16147978-16192971|linc-RABL2B-1chr22:-:16150528-16193004|linc-RABL2B-1chr22:-:16151706-16192967|linc-RABL2B-1chr22:-:16151706-16192967|linc-RABL2B-1chr22:-:1615…
19445200		NonCoding	0.000150885	3.00029e-05	1.52872	up	10.0722	10.6845			n338205	accn=X15624class=mRNAlikelncRNAname=HumanlncRNAref=JounralRNAtranscriptId=597cpcScore=1.9922000cnci=-0.0912219
19293383		NonCoding	0.00622239	0.00597957	1.52856	down	6.28808	5.67591			n342850	accn=AF426412class=mRNAlikelncRNAname=HumanlncRNAref=JounralRNAtranscriptId=5353cpcScore=1.3495300cnci=-0.1458535
19270820		NonCoding	0.00886266	0.0086561	1.52844	down	7.1766	6.56454			n337226	accn=BC113910class=mRNAlikelncRNAname=NULLref=H-invitationalv7.5transcriptId=HIT000387214cpcScore=-1.2475200cnci=-0.3114257
19070411		NonCoding	0.0131348	0.0129569	1.52842	down	7.06019	6.44815			n332620	accn=BX538286class=mRNAlikelncRNAname=NULLref=H-invitationalv7.5transcriptId=HIT000055068cpcScore=7.8641900cnci=-0.3909939
19268121		NonCoding	0.000528418	0.000324211	1.52638	up	5.17576	5.78588			n344460	accn=NULLclass=lincRNAname=HumanlincRNAref=ScriptureReconstructionLincRNAsByLuotranscriptId=linc_luo_8cpcScore=-1.3082100cnci=-0.3363473|linc-GARS-3chr7:+:30428961-30444197|linc-GARS-3chr7:+:30428961-30444197|linc-GARS-3chr7:+:30429944-30430722|linc-GARS-3chr7:+:30430523-30451991|linc-GARS-3chr7:+:30442475-30443391|linc-GARS-3chr7:+:30451604-30452157
19078146		NonCoding	0.00303027	0.00277241	1.52466	down	8.87807	8.26958			n346209	accn=NULLclass=lincRNAname=HumanlincRNAref=ScriptureReconstructionLincRNAsByLuotranscriptId=linc_luo_1759cpcScore=-1.6713100cnci=-0.1862561
19118300		NonCoding	0.000274991	0.000120728	1.52458	up	4.70875	5.31716			n339000	accn=BC013917class=mRNAlikelncRNAname=HumanlncRNAref=JounralRNAtranscriptId=1429cpcScore=0.1648510cnci=-0.3168153
19182833		NonCoding	0.000776125	0.000548967	1.52348	up	7.10454	7.7119				linc-AGA-10chr4:-:180087669-180091375|linc-AGA-10chr4:-:180087669-180091246
19155952		NonCoding	0.00026182	0.000111439	1.52314	down	6.0644	5.45735			n345994	accn=NULLclass=lincRNAname=HumanlincRNAref=ScriptureReconstructionLincRNAsByLuotranscriptId=linc_luo_1543cpcScore=-1.3125800cnci=-0.1164828
19292131		NonCoding	0.00268771	0.00242258	1.52166	up	6.38453	6.99017			n335188	accn=AY429564class=mRNAlikelncRNAname=NULLref=H-invitationalv7.5transcriptId=HIT000254652cpcScore=2.3851800cnci=-0.1431999
19333909		NonCoding	0.00363334	0.00338127	1.52058	up	6.2166	6.82122			n323930	accn=NULLclass=mRNAlikelncRNAname=vegalncRNAref=GENCODEtranscriptId=OTTHUMT00000055574cpcScore=-1.4795500cnci=-0.1809586
19207823		NonCoding	0.000692258	0.000470885	1.52054	up	4.99532	5.5999			n384684	accn=NULLclass=lncRNAname=ref=UCSCGeneNoncodetranscriptId=uc003kcj.1cpcScore=0.4714350cnci=-0.3984821
19207647		NonCoding	0.00098562	0.000747362	1.52016	down	9.7641	9.15987			n335187	accn=AY429552class=mRNAlikelncRNAname=NULLref=H-invitationalv7.5transcriptId=HIT000254640cpcScore=0.5862750cnci=-0.3676391
19413592		NonCoding	0.000346512	0.000170157	1.51975	up	6.51295	7.11679			n341828	accn=AK097936class=mRNAlikelncRNAname=HumanlncRNAref=JounralRNAtranscriptId=4307cpcScore=-1.0302800cnci=-0.3036783
19482749		NonCoding	0.000151153	3.34767e-05	1.51923	up	10.2747	10.878			n346259	accn=NULLclass=lincRNAname=HumanlincRNAref=ScriptureReconstructionLincRNAsByLuotranscriptId=linc_luo_1809cpcScore=-1.3111800cnci=-0.3130444
19074089		NonCoding	0.000168229	4.35511e-05	1.51802	down	7.64365	7.04145			n332341	accn=FJ472654class=mRNAlikelncRNAname=NULLref=H-invitationalv7.5transcriptId=HIT000558624cpcScore=2.2817600cnci=-0.1398714
19209219		NonCoding	0.000704869	0.00048252	1.51784	up	6.3783	6.98032			n328264	accn=AM055743class=snoRNAname=U19-2smallnucleolarRNAref=GENEBANKtranscriptId=NULLcpcScore=-1.1046600cnci=-0.1239125
19316279		NonCoding	0.000159694	3.86585e-05	1.51766	up	6.1469	6.74875			n341674	accn=BC073955class=mRNAlikelncRNAname=HumanlncRNAref=JounralRNAtranscriptId=4145cpcScore=-1.1365800cnci=-0.2850770
19271747		NonCoding	0.00540558	0.00516533	1.51751	down	8.00717	7.40546			n345798	accn=NULLclass=lincRNAname=HumanlincRNAref=ScriptureReconstructionLincRNAsByLuotranscriptId=linc_luo_1347cpcScore=-1.3224900cnci=-0.2250962
19336731		NonCoding	0.000212717	7.19434e-05	1.51674	up	6.6506	7.25157			n344646|n345915|n344768	accn=NULLclass=lincRNAname=HumanlincRNAref=ScriptureReconstructionLincRNAsByLuotranscriptId=linc_luo_194cpcScore=-1.3536100cnci=-0.3689430|accn=NULLclass=lincRNAname=HumanlincRNAref=ScriptureReconstructionLincRNAsByLuotranscriptId=linc_luo_1464cpcScore=-1.2636100cnci=-0.4180341|accn=NULLclass=lincRNAname=HumanlincRNAref=ScriptureReconstructionLincRNAsByLuotranscriptId=linc_luo_317cpcScore=-1.3085…
19554148		NonCoding	0.000150885	3.23033e-05	1.51641	up	5.14667	5.74733			n345390|n2344|n6223	accn=NULLclass=lincRNAname=HumanlincRNAref=ScriptureReconstructionLincRNAsByLuotranscriptId=linc_luo_939cpcScore=-1.2962000cnci=-0.1977938|accn=AJ251759class=GNAS1-asRNAname=GNAS1-ASref=NONCODEv2.0transcriptId=NULLcpcScore=-1.5906100cnci=-0.1826092|accn=AJ251760class=GNAS1-asRNAname=GNAS1-ASref=NONCODEv2.0transcriptId=NULLcpcScore=1.5226800cnci=-0.2730873
19574511		NonCoding	0.000178131	5.21594e-05	1.51406	up	7.39508	7.99351			n407573	accn=NR_027033class=lncRNAname=ref=RefGeneNoncodetranscriptId=NR_027033cpcScore=-0.1756060cnci=-0.1536698
19237675		NonCoding	0.000177567	5.02525e-05	1.51387	up	6.70174	7.29999			n342894	accn=D38163class=mRNAlikelncRNAname=HumanlncRNAref=JounralRNAtranscriptId=5402cpcScore=7.2713800cnci=-0.0955758
19293172		NonCoding	0.00135751	0.00110147	1.51375	up	5.56395	6.16207			n345023	accn=NULLclass=lincRNAname=HumanlincRNAref=ScriptureReconstructionLincRNAsByLuotranscriptId=linc_luo_572cpcScore=-1.3342900cnci=-0.3154249
19120006		NonCoding	0.00146564	0.00120906	1.51363	down	5.77525	5.17724			n338647	accn=AF052107class=mRNAlikelncRNAname=HumanlncRNAref=JounralRNAtranscriptId=1061cpcScore=-1.2327500cnci=-0.4137472
19507212		NonCoding	0.00100021	0.000761558	1.51319	up	7.45203	8.04962				linc-AMZ2-1chr17:+:66201328-66208783|linc-AMZ2-1chr17:+:66202127-66208743
19508643		NonCoding	0.000329061	0.000158146	1.51171	up	6.28183	6.87801				linc-BRCA1chr17:-:41426869-41428223
19158335		NonCoding	0.000486736	0.000288612	1.51162	up	10.1677	10.7638			n407038|n407037	accn=NR_024534class=lncRNAname=ref=RefGeneNoncodetranscriptId=NR_024534cpcScore=7.1518300cnci=-0.0494646|accn=NR_024533class=lncRNAname=ref=RefGeneNoncodetranscriptId=NR_024533cpcScore=6.4897800cnci=-0.0456455
19210630		NonCoding	0.00096759	0.000728968	1.51118	up	8.61048	9.20616			n387357	accn=NULLclass=lncRNAname=ref=UCSCGeneNoncodetranscriptId=uc011crx.1cpcScore=2.0056900cnci=-0.2148258|linc-GTF2H2-1chr5:-:70422488-70585523|linc-GTF2H2-1chr5:-:70423727-70510559|linc-GTF2H2-1chr5:-:70435442-70498732|linc-GTF2H2-1chr5:-:70492973-70493608|linc-GTF2H2-1chr5:-:70493376-70555122|linc-GTF2H2-1chr5:-:70500092-70516131|linc-GTF2H2-1chr5:-:70500141-70585602|linc-GTF2H2-1chr5:-:70503768-70…
19359557		NonCoding	0.00016561	4.21432e-05	1.51102	up	7.03177	7.62729			n325944	accn=NULLclass=mRNAlikelncRNAname=vegalncRNAref=GENCODEtranscriptId=OTTHUMT00000048824cpcScore=6.1533900cnci=-0.1539242
19429281		NonCoding	0.000349535	0.000172782	1.51098	down	8.58152	7.98604			n334612	accn=U83660class=mRNAlikelncRNAname=NULLref=H-invitationalv7.5transcriptId=HIT000221836cpcScore=1.7322100cnci=-0.3107569
19515284		NonCoding	0.000468487	0.000271185	1.51094	down	8.98138	8.38593			n379701	accn=NULLclass=lncRNAname=ref=EnsemblNoncodetranscriptId=ENST00000503999cpcScore=-0.8450990cnci=-0.2172653
19121265		NonCoding	0.000150885	3.14379e-05	1.51078	up	5.84464	6.43993			n345534|n342423	accn=NULLclass=lincRNAname=HumanlincRNAref=ScriptureReconstructionLincRNAsByLuotranscriptId=linc_luo_1083cpcScore=-1.4757100cnci=-0.2508002|accn=AL832916class=mRNAlikelncRNAname=HumanlncRNAref=JounralRNAtranscriptId=4916cpcScore=-1.1335100cnci=-0.2768821|linc-C2orf65-1chr2:-:75146681-75151973
19071954		NonCoding	0.000364822	0.000185674	1.51023	up	5.28436	5.87913			n326306	accn=NULLclass=mRNAlikelncRNAname=vegalncRNAref=GENCODEtranscriptId=OTTHUMT00000086351cpcScore=-1.0677900cnci=-0.4918777
19153681		NonCoding	0.00530303	0.00504148	1.51011	up	5.76366	6.35832			n339273	accn=CR608583class=mRNAlikelncRNAname=HumanlncRNAref=JounralRNAtranscriptId=1705cpcScore=-1.2699500cnci=-0.3695039
19508579		NonCoding	0.000913786	0.000673577	1.50999	down	7.25944	6.6649			n407962	accn=NR_027676class=lncRNAname=ref=RefGeneNoncodetranscriptId=NR_027676cpcScore=21.1797000cnci=-0.4484046
19272957		NonCoding	0.0153416	0.0151504	1.50855	up	6.45679	7.04996			n341339	accn=BX647377class=mRNAlikelncRNAname=HumanlncRNAref=JounralRNAtranscriptId=3808cpcScore=-1.0231700cnci=-0.2929093
19270303		NonCoding	0.00728656	0.0070417	1.50794	down	7.30954	6.71697			n385302	accn=NULLclass=lncRNAname=ref=UCSCGeneNoncodetranscriptId=uc003wde.2cpcScore=-1.0975400cnci=-0.4236484
19361257		NonCoding	0.00648766	0.00624503	1.50686	down	8.59981	8.00827			n345111	accn=NULLclass=lincRNAname=HumanlincRNAref=ScriptureReconstructionLincRNAsByLuotranscriptId=linc_luo_660cpcScore=-1.5972000cnci=-0.1696954
19427817		NonCoding	0.00271888	0.00245952	1.50679	up	6.04688	6.63836			n341449	accn=AK126395class=mRNAlikelncRNAname=HumanlncRNAref=JounralRNAtranscriptId=3919cpcScore=-1.0874400cnci=-0.2057199
19362798		NonCoding	0.00270572	0.00244366	1.50663	down	8.72314	8.13182			n333183	accn=AF427341class=mRNAlikelncRNAname=NULLref=H-invitationalv7.5transcriptId=HIT000079492cpcScore=1.0804600cnci=-0.3571220
19155705		NonCoding	0.000290885	0.000133381	1.50602	down	9.38563	8.79489			n333411	accn=BC010382class=mRNAlikelncRNAname=NULLref=H-invitationalv7.5transcriptId=HIT000087475cpcScore=1.0551100cnci=-0.4450412
19414442		NonCoding	0.00162424	0.00136278	1.50593	down	8.26131	7.67066			n407885	accn=NR_027449class=lncRNAname=ref=RefGeneNoncodetranscriptId=NR_027449cpcScore=4.6857500cnci=-0.3830314
19362598		NonCoding	0.000818093	0.000591067	1.50583	up	5.39045	5.98102			n386641	accn=NULLclass=lncRNAname=ref=UCSCGeneNoncodetranscriptId=uc010qrd.1cpcScore=-0.0143927cnci=-0.2120825
19539756		NonCoding	0.00016768	4.32605e-05	1.50569	down	8.42736	7.83693			n338691	accn=D83198class=mRNAlikelncRNAname=HumanlncRNAref=JounralRNAtranscriptId=1109cpcScore=3.4684100cnci=-0.2106804
19335343		NonCoding	0.00128651	0.0010327	1.50498	up	6.78374	7.37349			n346340	accn=NULLclass=lincRNAname=HumanlincRNAref=ScriptureReconstructionLincRNAsByLuotranscriptId=linc_luo_1890cpcScore=-1.5641800cnci=-0.2037520|linc-SPANXB1-2chrX:+:139846724-139857448|linc-SPANXB1-2chrX:+:139846750-139854745
19074145		NonCoding	0.000782285	0.000554596	1.50478	down	5.75229	5.16273				linc-C1orf201-2chr1:-:24863137-24865371
19388967		NonCoding	0.00116952	0.000923574	1.50397	down	9.02693	8.43816			n335614|n335658	accn=CR598756class=mRNAlikelncRNAname=NULLref=H-invitationalv7.5transcriptId=HIT000277951cpcScore=-1.1802700cnci=-0.4391526|accn=CR611226class=mRNAlikelncRNAname=NULLref=H-invitationalv7.5transcriptId=HIT000290421cpcScore=-1.1741500cnci=-0.4525447
19426455		NonCoding	0.000713216	0.000490167	1.50395	down	8.86399	8.27523			n345861	accn=NULLclass=lincRNAname=HumanlincRNAref=ScriptureReconstructionLincRNAsByLuotranscriptId=linc_luo_1410cpcScore=-1.2910900cnci=-0.1877257|linc-POMP-1chr13:+:29152219-29174321
19429306		NonCoding	0.00274932	0.00249004	1.50347	up	7.69221	8.2805				linc-OXGR1-4chr13:-:98327264-98330217
19506785		NonCoding	0.000216651	7.48004e-05	1.50344	up	7.27613	7.86441			n335592	accn=CR594600class=mRNAlikelncRNAname=NULLref=H-invitationalv7.5transcriptId=HIT000273795cpcScore=-1.0608000cnci=-0.1728738
19551626		NonCoding	0.00112099	0.000877346	1.50333	down	6.50764	5.91948			n339591	accn=AK094884class=mRNAlikelncRNAname=HumanlncRNAref=JounralRNAtranscriptId=2035cpcScore=12.4334000cnci=-0.0650141
19428307		NonCoding	0.00506121	0.00478415	1.50324	up	6.13664	6.72472			n345213	accn=NULLclass=lincRNAname=HumanlincRNAref=ScriptureReconstructionLincRNAsByLuotranscriptId=linc_luo_762cpcScore=-1.4212000cnci=-0.3201414
19179978		NonCoding	0.000345501	0.000167788	1.50302	down	6.19334	5.60548			n345653|n384507	accn=NULLclass=lincRNAname=HumanlincRNAref=ScriptureReconstructionLincRNAsByLuotranscriptId=linc_luo_1202cpcScore=-1.6173300cnci=-0.3872868|accn=NULLclass=lncRNAname=ref=UCSCGeneNoncodetranscriptId=uc003ifn.2cpcScore=-0.0305281cnci=-0.3476600
19334028		NonCoding	0.000731658	0.000506411	1.5028	up	10.1879	10.7756			n405973	accn=NR_003254_2class=lncRNAname=ref=RefGeneNoncodetranscriptId=NR_003254_2cpcScore=0.2221320cnci=-0.3062960
19157386		NonCoding	0.000151153	3.31394e-05	1.50263	up	6.27754	6.86502			n339434|n384298|n345594	accn=AL049423class=mRNAlikelncRNAname=HumanlncRNAref=JounralRNAtranscriptId=1866cpcScore=-1.1859700cnci=-0.2572742|accn=NULLclass=lncRNAname=ref=UCSCGeneNoncodetranscriptId=uc003ebh.1cpcScore=-1.1882800cnci=-0.2165589|accn=NULLclass=lincRNAname=HumanlincRNAref=ScriptureReconstructionLincRNAsByLuotranscriptId=linc_luo_1143cpcScore=-1.2491200cnci=-0.2846025
19181957		NonCoding	0.000594833	0.000378823	1.50249	down	7.54551	6.95815			n346191	accn=NULLclass=lincRNAname=HumanlincRNAref=ScriptureReconstructionLincRNAsByLuotranscriptId=linc_luo_1741cpcScore=-1.3005200cnci=-0.2271055
19336919		NonCoding	0.00222629	0.00196082	1.50203	down	6.41024	5.82332			n332607	accn=AL049247class=mRNAlikelncRNAname=NULLref=H-invitationalv7.5transcriptId=HIT000023693cpcScore=-1.0333600cnci=-0.1438157
19417664		NonCoding	0.0011172	0.000873578	1.50193	down	9.21732	8.6305			n410007	accn=NR_036434class=lncRNAname=ref=RefGeneNoncodetranscriptId=NR_036434cpcScore=4.9581600cnci=-0.4157596
19445709		NonCoding	0.000196084	6.07912e-05	1.50181	down	7.56385	6.97715			n346054	accn=NULLclass=lincRNAname=HumanlincRNAref=ScriptureReconstructionLincRNAsByLuotranscriptId=linc_luo_1604cpcScore=-1.3082500cnci=-0.1708891
19241870		NonCoding	0.00132109	0.0010669	1.5016	down	6.60708	6.02058			n408194	accn=NR_028338class=lncRNAname=ref=RefGeneNoncodetranscriptId=NR_028338cpcScore=11.4220000cnci=-0.1369884
19076628		NonCoding	0.000156393	3.59808e-05	1.50124	up	5.3045	5.89066			n338297	accn=BC039426class=mRNAlikelncRNAname=HumanlncRNAref=JounralRNAtranscriptId=691cpcScore=-0.9137190cnci=-0.3550853
19241124		NonCoding	0.000410628	0.000223898	1.50103	down	9.62278	9.03683			n409669	accn=NR_034069class=lncRNAname=ref=RefGeneNoncodetranscriptId=NR_034069cpcScore=6.1536300cnci=-0.3256116
