# Supplementary material for: Exosomes from CD99-deprived Ewing sarcoma cells reverse tumor malignancy by inhibiting cell migration and promoting neural differentiation
Source: Cell Death Dis. 2019 Jun 17;10(7):471. doi: 10.1038/s41419-019-1675-1 (PMC6572819; doi:10.1038/s41419-019-1675-1)
Supplement: Supplementary file 4 — Supplementary Table 3 [file 41419_2019_1675_MOESM4_ESM.xlsx]

## Sheet: Suppl Table 3
Supplementary Table 3
Enriched Uniprot keywords and KEGG pathways for the 1839 dysregulated genes.
Category	Term	Count	%	PValue	Genes
KEGG_PATHWAY	hsa04742:Taste transduction	6	1.2987	0.00145819	TAS2R50, TAS2R14, TAS2R19, TAS2R43, SCNN1G, TAS2R30
KEGG_PATHWAY	hsa05200:Pathways in cancer	16	3.4632	0.00671783	DCC, RET, GNA11, CREBBP, RUNX1T1, BRCA2, LPAR3, KIT, FZD4, GLI3, EDNRA, FOS, JUN, BCL2, PDGFRB, FN1
KEGG_PATHWAY	hsa04360:Axon guidance	7	1.51515	0.0321605	DCC, EPHA4, EFNB1, SEMA3C, SEMA3A, SRGAP1, EPHA3
KEGG_PATHWAY	hsa05206:MicroRNAs in cancer	11	2.38095	0.0417609	MCL1, ITGA5, BCL2, DICER1, CREBBP, MIR181B1, PDGFRB, TP63, ZFPM2, MIR221, MIR29A
KEGG_PATHWAY	hsa00220:Arginine biosynthesis	3	0.649351	0.0535126	NOS1, ARG2, CPS1
KEGG_PATHWAY	hsa04512:ECM-receptor interaction	5	1.08225	0.0808737	ITGA5, SV2B, COL5A2, FN1, HMMR
UP_KEYWORDS	Phosphoprotein	197	42.6407	2.5776e-10	HGSNAT, SLC9A7, VPS54, SELENBP1, XRCC1, SART3, ACBD3, TRMT1L, AGPS, PLS1, PAN2, IBTK, EFNB1, WNK1, MAPK6, SCYL2, JUN, FCHSD2, PDGFRB, CHORDC1, ADD2, ENPP1, NEK3, UBA6, ASAP1, HSPA1A, AKAP11, FAM102B, CRMP1, DNAAF2, HEXIM1, WDHD1, HIP1, TRPC4, KANSL1, LGALS1, CREBBP, EPHA3, EPHA4, ZFHX4, FNBP1, PLA2G4A, RABEP1, RGS4, TRPS1, NIPSNAP1, POP1, HGS, KAT6B, SLC15A2, FERMT2, TP63, GLI3, WBP4, FAM129A, TW…
UP_KEYWORDS	Ubl conjugation	55	11.9048	4.50605e-06	PRPH, TBK1, TP63, XRCC1, GLI3, ZIC2, FOS, SAP30, ZNF776, BOK, WWP1, PLS1, CEP290, CCNA1, BHLHE41, USP15, ARID5B, ZNF814, WNK1, ACTN2, MAPK6, ARRB1, JUN, ZMIZ1, HIPK2, PDGFRB, ZFPM2, ZNF33B, DCC, FKBP8, MCL1, BEX1, STIP1, KIT, MYBL1, RPA1, BCL2, SCNN1G, WDHD1, NOS1, MYO1B, DLGAP5, CREBBP, BRCA2, SAMHD1, CENPE, RGS17, SUGT1, FZD4, ZFHX4, TRPS1, ZNF460, HGS, KAT6B, VLDLR
UP_KEYWORDS	Nucleus	124	26.8398	1.78832e-05	DBF4, SELENBP1, SART3, XRCC1, HOXD11, ZIC2, HOXC6, KDM1B, G2E3, ZNF776, WWP1, ZNF772, CEP290, CCNA1, DHX32, ASPM, PAN2, IBTK, CMAS, NR0B1, CDKL2, HES1, MAPK6, ARRB1, JUN, PSMA3, VGLL3, MCL1, BEX1, STIP1, MYBL1, ARX, HEXIM1, MNS1, WDHD1, HIP1, ZNF423, ZNF529, KANSL1, TAF5, CREBBP, ZBTB41, BRCA2, SUGT1, CPS1, FAM208A, CTR9, ZFHX4, DYRK1B, ZNF417, TRPS1, PNRC1, POP1, CYFIP2, HIVEP2, KAT6B, LDOC1, SM…
UP_KEYWORDS	Cytoplasm	112	24.2424	0.000126212	CTNNAL1, CRABP1, TBK1, GNA11, SLC7A8, SELENBP1, SART3, APOBEC3D, ZIC2, NOV, KLHL5, G2E3, PRKAR2A, WWP1, FAP, PLS1, RBMS3, CEP290, SPR, ASPM, PAN2, IBTK, CHAC1, WNK1, ACTN2, NR0B1, CDKL2, MAPK6, ARRB1, SCYL2, PSMA3, USO1, CLIP3, ADD2, MCL1, NEK3, BEX1, LRRCC1, ASAP1, STIP1, HSPA1A, AKAP11, CALR, SESN3, DNAAF2, CRMP1, HEXIM1, HIP1, UAP1, CREBBP, BRCA2, SUGT1, HOMER2, WIPI1, URM1, FNBP1, PLA2G4A, PL…
UP_KEYWORDS	Isopeptide bond	37	8.00866	0.000188511	PRPH, FKBP8, MCL1, TBK1, TP63, STIP1, MYBL1, XRCC1, GLI3, RPA1, FOS, SAP30, ZNF776, BOK, PLS1, WDHD1, BHLHE41, FN1, KIF14, MYO1B, ARID5B, CREBBP, ZNF814, KTN1, CENPE, SUGT1, URM1, ZFHX4, TRPS1, ZMIZ1, HIPK2, ZNF460, HIVEP2, ZFPM2, ZNF33B, KAT6B, VLDLR
UP_KEYWORDS	Taste	6	1.2987	0.000243142	TAS2R50, TAS2R14, TAS2R19, TAS2R43, SCNN1G, TAS2R30
UP_KEYWORDS	Transcription	61	13.2035	0.00102301	GTF3A, ZNF17, LMO3, TP63, PAX3, GLI3, HOXD11, ZIC2, KDM1B, PRIM1, HOXC6, SAP30, ZNF776, ZNF738, PAX7, ZNF772, TWISTNB, BHLHE41, INO80D, EGR1, ARID5B, ZNF543, RUNX1T1, NR0B1, MSC, HES1, ZNF134, ARRB1, JUN, ZNF749, ZMIZ1, HIPK2, ZFPM2, VGLL3, ZNF551, ZNF33B, ZNF75A, MYBL1, ARX, CHD7, HEXIM1, RB1CC1, CEBPZ, ZNF423, HIP1, ZNF529, TAF5, CREBBP, ZBTB41, FAM208A, CTR9, AJUBA, ZFHX4, SP2, TRPS1, ZNF417, …
UP_KEYWORDS	Transcription regulation	59	12.7706	0.00144097	GTF3A, ZNF17, LMO3, TP63, PAX3, GLI3, HOXD11, ZIC2, KDM1B, HOXC6, SAP30, ZNF776, ZNF738, PAX7, ZNF772, BHLHE41, INO80D, EGR1, ARID5B, ZNF543, RUNX1T1, NR0B1, MSC, HES1, ZNF134, ARRB1, JUN, ZNF749, ZMIZ1, HIPK2, ZFPM2, VGLL3, ZNF551, ZNF33B, ZNF75A, MYBL1, ARX, CHD7, HEXIM1, RB1CC1, CEBPZ, ZNF423, HIP1, ZNF529, TAF5, CREBBP, ZBTB41, FAM208A, CTR9, AJUBA, ZFHX4, SP2, TRPS1, ZNF417, PNRC1, ZNF460, H…
UP_KEYWORDS	Developmental protein	30	6.49351	0.00145535	DCC, HTATIP2, MCL1, BEX1, TP63, PAX3, LGR4, ZIC2, HOXD11, HOXC6, KDM1B, ARX, G2E3, PAX7, SEMA3C, SEMA3A, OLFM1, ZNF423, EFNB1, CENPE, FZD4, DKK2, EPHA4, CHRDL1, FREM1, THOC6, PDGFRB, KIAA1217, PSME4, TSSK3
UP_KEYWORDS	Chromosomal rearrangement	15	3.24675	0.00165795	RET, CREBBP, STRADA, RUNX1T1, AFF1, PAX3, FNBP1, ZFHX4, BCL2, PAX7, PDGFRB, KAT6B, TRIP11, LCP1, HIP1
UP_KEYWORDS	Cell adhesion	18	3.8961	0.00325404	RET, PCDHB5, FERMT2, PCDHGA9, NEO1, PCDH7, PCDHGB2, EPHA3, AJUBA, EPHA4, TNFAIP6, LGALS3BP, ITGA5, FREM1, LSAMP, FAP, CYFIP2, FN1
UP_KEYWORDS	Polymorphism	228	49.3506	0.00381938	VPS54, LPAR3, XRCC1, SART3, HOXD11, NOV, PRIM1, ACBD3, G2E3, APOD, WWP1, FAP, ZNF772, PLS1, CEP290, DHX32, PAN2, IBTK, PDPR, EFNB1, GPR135, WNK1, MAPK6, SCYL2, JUN, PDGFRB, CHORDC1, ADD2, ENPP1, NEK3, UBA6, ASAP1, HSPA1A, AKAP11, CD68, PROCR, CRMP1, DNAAF2, ARG2, WDHD1, PLTP, HIP1, TRPC4, ZNF529, UAP1, KANSL1, CREBBP, ZBTB41, HOMER2, EPHA3, EPHA4, ZFHX4, FNBP1, PLA2G4A, RABEP1, RGS4, NPW, NIPSNAP…
UP_KEYWORDS	Amino-acid transport	5	1.08225	0.0044527	SLC38A4, SLC6A9, SLC7A2, SLC7A8, SLC7A11
UP_KEYWORDS	Zinc	56	12.1212	0.00692196	GTF3A, ZNF17, LMO3, DBF4, LNX2, TP63, GLI3, WBP4, APOBEC3D, ZIC2, KDM1B, PRIM1, SAP30, G2E3, ZNF776, TRMT1L, PAPPA, ZNF772, RNF148, EGR1, ZNF543, RUNX1T1, ZNF814, ZNF134, ZNF749, ZMIZ1, ZFPM2, ZNF551, ZNF33B, CHORDC1, ALPL, CA14, ENPP1, NUFIP1, ASAP1, ZNF75A, CALR, RPA1, RNFT1, ZNF423, ZNF529, ANKMY2, CREBBP, ZBTB41, SAMHD1, QPCT, AJUBA, ZFHX4, SP2, TRPS1, ZNF417, ZBED3, ZNF460, HIVEP2, HGS, KAT6B
UP_KEYWORDS	Acyltransferase	9	1.94805	0.00849496	ZDHHC2, SOAT1, QPCT, ZDHHC15, HGSNAT, CHAC2, CHAC1, CREBBP, KAT6B
UP_KEYWORDS	Allosteric enzyme	5	1.08225	0.00917609	PYGL, SRR, SAMHD1, CPS1, BDH1
UP_KEYWORDS	Apoptosis	18	3.8961	0.00964044	DCC, FKBP8, HTATIP2, MCL1, CHAC1, LGALS1, TP63, G2E3, RABEP1, BOK, FAP, BCL2, SULF1, HIPK2, THOC6, CYFIP2, HIP1, TP53INP1
UP_KEYWORDS	Neurogenesis	11	2.38095	0.0100268	ARX, EPHA4, CHRDL1, CHAC1, EFNB1, BEX1, SEMA3C, PAX3, SEMA3A, ZIC2, ZNF423
UP_KEYWORDS	Zinc-finger	43	9.30736	0.0160183	GTF3A, ZNF17, DBF4, LNX2, NUFIP1, ASAP1, ZNF75A, GLI3, WBP4, ZIC2, RPA1, KDM1B, SAP30, G2E3, ZNF776, TRMT1L, ZNF772, RNFT1, RNF148, ZNF423, EGR1, ZNF529, CREBBP, ZNF543, ANKMY2, RUNX1T1, ZNF814, ZBTB41, ZFHX4, ZNF134, SP2, ZNF417, ZNF749, TRPS1, ZMIZ1, ZBED3, ZNF460, HGS, HIVEP2, ZFPM2, ZNF551, ZNF33B, KAT6B
UP_KEYWORDS	Metal-binding	78	16.8831	0.0167505	GTF3A, ZNF17, LMO3, GNA11, DBF4, DICER1, LNX2, TP63, WBP4, GLI3, ZIC2, APOBEC3D, KDM1B, PRIM1, SAP30, G2E3, TRMT1L, ZNF776, PAPPA, ZNF772, PLS1, ATP8B1, RNF148, EGR1, ZNF543, RUNX1T1, ZNF814, ACTN2, PGM2L1, ZNF134, ZMIZ1, ZNF749, ZFPM2, ZNF551, ZNF33B, CHORDC1, LCP1, ALPL, FKBP8, CA14, NEK3, ENPP1, ASAP1, NUFIP1, ZNF75A, KIT, CALR, RPA1, ARG2, CYP26B1, SRR, RNFT1, ZNF423, ZNF529, NOS1, ANKMY2, CR…
UP_KEYWORDS	Proto-oncogene	10	2.1645	0.018754	FOS, RET, JUN, BCL2, PAX7, RUNX1T1, PDGFRB, PAX3, AFF1, KIT
UP_KEYWORDS	Cytoplasmic vesicle	16	3.4632	0.0193626	FMNL1, PIK3C2A, SNX7, WIPI1, PCSK2, FNBP1, PLA2G4A, RAB31, RABEP1, ARRB1, SCYL2, CEP290, PDGFRB, SV2B, TP53INP1, HIP1
UP_KEYWORDS	Acetylation	73	15.8009	0.0235315	PRPH, HTATIP2, SELENBP1, SART3, GLI3, PRIM1, ACBD3, PRKAR2A, AGPS, SNTB1, PLS1, ACOT13, SPR, USP15, DHX32, DCAF16, PCDHB5, PCBD2, CMAS, PIK3C2A, PBK, DARS2, BLMH, IPO7, JUN, ZNF749, PSMA3, USO1, CHORDC1, KPNA3, ADD2, LCP1, NEK3, UBA6, NAPA, STIP1, HSPA1A, MYBL1, CALR, ALDH1A1, RPA1, ATXN2L, CEBPZ, KIF21A, WDHD1, TRIP11, BDH1, SOAT1, ECI2, PDS5B, NCDN, KANSL1, LGALS1, CREBBP, CASC4, SAMHD1, AFF1, …
UP_KEYWORDS	Protein transport	18	3.8961	0.0297161	PRAF2, SLC15A2, PGAP1, VPS54, SNX7, NAPA, SELENBP1, IPO8, PHAX, COG6, ARL17A, RABEP1, IPO7, ARRB1, USO1, HGS, CEP290, KPNA3
UP_KEYWORDS	Disease mutation	56	12.1212	0.0308379	HGSNAT, TBK1, GNA11, DICER1, TP63, PAX3, GLI3, ZIC2, EDNRA, AGPS, ATP8B1, CEP290, SPR, SEMA3A, EIF2B2, ASPM, RET, PGAP1, EFNB1, ACTN2, DARS2, NR0B1, CARD11, CHRDL1, BGN, THOC6, PDGFRB, ZFPM2, SRGAP1, ALPL, ENPP1, PHKA1, KIT, ARX, CHD7, BCL2, CYP26B1, KIF21A, ZNF423, FN1, CREBBP, BRCA2, SAMHD1, CENPE, CPS1, FZD4, COL5A2, HOMER2, PLA2G4A, COG6, PYGL, TRPS1, FREM1, MYPN, POP1, PSAT1
UP_KEYWORDS	Transferase	40	8.65801	0.0312872	HGSNAT, NDST4, NEK3, TBK1, KIT, PRIM1, PRKAR2A, G2E3, TRMT1L, AGPS, WWP1, GXYLT2, SOAT1, ZDHHC2, UAP1, RET, CHAC2, CMAS, PIK3C2A, CHAC1, CREBBP, PRKAB2, WNK1, PBK, CDS1, CDKL2, EPHA3, PGM2L1, ZDHHC15, QPCT, EPHA4, MAPK6, PYGL, DYRK1B, HIPK2, HGS, PDGFRB, KAT6B, PSAT1, TSSK3
UP_KEYWORDS	Nucleotide-binding	41	8.87446	0.0389993	NEK3, TBK1, GNA11, EIF5, DICER1, UBA6, HSPA1A, KIT, PRKAR2A, CHD7, SRR, ATP8B1, GPSM2, POPDC3, KIF21A, DHX32, RHOBTB3, KIF14, RET, MYO1B, PIK3C2A, WNK1, STRADA, CENPE, PBK, DARS2, CPS1, CDKL2, EPHA3, EPHA4, RAB31, ARL17A, MAPK6, PYGL, DYRK1B, HIPK2, KIF20B, HSPA4L, PDGFRB, TSSK3, SMC1B
UP_KEYWORDS	Tyrosine-protein kinase	6	1.2987	0.0408243	EPHA4, RET, DYRK1B, PDGFRB, KIT, EPHA3
UP_KEYWORDS	Repressor	17	3.67965	0.0432478	RUNX1T1, NR0B1, GLI3, MSC, ZIC2, FAM208A, AJUBA, HES1, KDM1B, SAP30, ZFHX4, HEXIM1, TRPS1, ZFPM2, BHLHE41, KAT6B, ZNF423
UP_KEYWORDS	ATP-binding	33	7.14286	0.0434035	NEK3, TBK1, DICER1, UBA6, HSPA1A, KIT, CHD7, SRR, ATP8B1, KIF21A, DHX32, RHOBTB3, KIF14, RET, MYO1B, PIK3C2A, WNK1, STRADA, CENPE, PBK, DARS2, CPS1, CDKL2, EPHA3, EPHA4, MAPK6, DYRK1B, HIPK2, HSPA4L, KIF20B, PDGFRB, TSSK3, SMC1B
UP_KEYWORDS	Craniosynostosis	3	0.649351	0.0521856	EFNB1, FREM1, CYP26B1
UP_KEYWORDS	Host-virus interaction	12	2.5974	0.0613315	MICB, FKBP8, HTATIP2, IPO7, TBK1, ITGA5, TAF5, WWP1, PSMA3, CREBBP, KPNA3, IVNS1ABP
UP_KEYWORDS	DNA-binding	44	9.52381	0.0750221	GTF3A, ZNF17, TP63, ZNF75A, PAX3, MYBL1, GLI3, HOXD11, ZIC2, RPA1, ARX, HOXC6, FOS, SAP30, CHD7, ZNF776, ZNF738, PAX7, ZNF772, WDHD1, BHLHE41, ZNF423, EGR1, ZNF529, ARID5B, ZNF543, RUNX1T1, ZBTB41, BRCA2, MSC, HES1, ZFHX4, ZNF134, SP2, JUN, ZNF417, ZNF749, TRPS1, HIPK2, ZNF460, HIVEP2, ZFPM2, ZNF551, ZNF33B
UP_KEYWORDS	Cell cycle	17	3.67965	0.083467	PDS5B, NEK3, DBF4, DLGAP5, STRADA, LRRCC1, TP63, BRCA2, CENPE, CEP55, AJUBA, MAPK6, RB1CC1, KIF20B, CCNA1, ASPM, SMC1B
UP_KEYWORDS	Lipoprotein	21	4.54545	0.0844558	ZDHHC2, FMNL1, ALPL, GNA11, PHKA1, CD109, LPAR3, CENPE, UBL3, APOBEC3D, ZDHHC15, RAB31, ARL17A, RGS4, LANCL2, LSAMP, SVIP, CLIP3, FAM129A, PAG1, VLDLR
UP_KEYWORDS	Actin-binding	9	1.94805	0.0924432	KLHL5, MYO1B, MYPN, SNTB1, PLS1, ACTN2, LCP1, ADD2, HIP1
UP_KEYWORDS	Activator	17	3.67965	0.0934407	EGR1, ARID5B, CREBBP, TP63, MYBL1, GLI3, ZIC2, SP2, JUN, PNRC1, CEBPZ, CEP290, ZFPM2, KAT6B, ZNF423, HIP1, TP53INP1
