# Supplementary material for: Exosomes from CD99-deprived Ewing sarcoma cells reverse tumor malignancy by inhibiting cell migration and promoting neural differentiation
Source: Cell Death Dis. 2019 Jun 17;10(7):471. doi: 10.1038/s41419-019-1675-1 (PMC6572819; doi:10.1038/s41419-019-1675-1)
Supplement: Supplementary file 5 — Supplementary Table 4 [file 41419_2019_1675_MOESM5_ESM.xlsx]

## Sheet: Suppl Table 4
Supplementary Table 4
microRNAs significantly modulated in TC-CD99neg EXOs vs TC-CD99pos EXOs.
SystematicName	p (Corr)	p	FC (abs)	Regulation
hsa-miR-199a-3p	0.1224977	0.003615721	4.10614	up
hsa-miR-6738-5p	0.14575675	0.019949231	3.81189	down
hsa-miR-3617-5p	0.14575675	0.021952849	3.28918	down
hsa-miR-3923	0.14575675	0.008179997	3.03075	down
hsa-miR-1295b-3p	0.17650539	0.04608141	2.84652	down
hsa-miR-6793-5p	0.060427964	6.99E-04	2.77337	down
hsa-miR-6083	0.12636639	0.005843532	2.75111	down
hsa-miR-29a-3p	0.18400006	0.059560712	2.73468	up
hsa-miR-1343-5p	0.14575675	0.020084733	2.71996	down
hsa-miR-8087	0.14575675	0.02898218	2.60839	down
hsa-miR-5685	0.14575675	0.010088002	2.50388	down
hsa-miR-196a-5p	0.14575675	0.033700984	2.49036	down
hsa-miR-4688	0.14575675	0.01763235	2.47364	down
hsa-miR-3917	0.18151005	0.050361168	2.43791	down
hsa-miR-4640-5p	0.14575675	0.02578747	2.41013	down
hsa-miR-5003-3p	0.14575675	0.012944679	2.40265	down
hsa-miR-214-3p	0.14575675	0.024102727	2.39834	up
hsa-miR-1911-5p	0.14575675	0.018314272	2.37469	down
hsa-miR-6870-5p	0.14575675	0.03154514	2.3089	down
hsa-miR-196b-5p	0.14575675	0.030870393	2.28957	down
hsa-miR-186-3p	0.14575675	0.031386185	2.21674	down
hsa-let-7c-5p	0.14575675	0.02135599	2.17205	up
hsa-miR-6510-5p	0.14575675	0.021654872	2.13916	down
hsa-miR-6820-5p	0.14575675	0.017107362	2.1312	down
hsa-miR-6076	0.12636639	0.005712734	2.11088	down
hsa-miR-4646-5p	0.14575675	0.031202959	2.06792	down
hsa-let-7g-5p	0.17650539	0.046932068	1.92302	up
hsa-miR-1910-5p	0.14575675	0.016536606	1.91212	down
hsa-miR-7847-3p	0.14575675	0.025966587	1.90592	down
hsa-miR-423-5p	0.14711186	0.03486466	1.88121	down
hsa-miR-708-5p	0.14575675	0.021612141	1.87431	down
hsa-miR-642b-3p	0.14575675	0.028047299	1.865	down
hsa-miR-15b-5p	0.18400006	0.058403052	1.85218	up
hsa-miR-4294	0.18400006	0.059032816	1.8421	down
hsa-miR-345-3p	0.17650539	0.04516378	1.82115	down
hsa-miR-718	0.1224977	0.003577814	1.81859	up
hsa-miR-1182	0.1789549	0.048617806	1.81148	down
hsa-miR-6741-5p	0.14575675	0.03367655	1.80575	down
hsa-miR-3682-3p	0.14575675	0.02644657	1.78446	down
hsa-miR-652-5p	0.14575675	0.032169573	1.77877	down
hsa-miR-623	0.18400006	0.05418877	1.7781	down
hsa-miR-486-5p	0.18400006	0.05241391	1.75096	down
hsa-miR-4271	0.15692914	0.038098402	1.74652	down
hsa-miR-125a-3p	0.18400006	0.056864154	1.74195	down
hsa-miR-6740-5p	0.18400006	0.05929603	1.72868	down
hsa-miR-4429	0.14575675	0.01754735	1.70142	down
hsa-miR-1273g-3p	0.1224977	0.002739795	1.6856	up
hsa-miR-6730-5p	0.17412135	0.043278717	1.68036	down
hsa-miR-6728-5p	0.14575675	0.017080743	1.61383	down
hsa-miR-134-5p	0.14575675	0.012341891	1.56821	down
hsa-miR-1249-5p	0.14575675	0.017956564	1.56624	down
hsa-miR-4499	0.14575675	0.010706018	1.56014	down
hsa-miR-6073	0.1224977	0.004248475	1.51136	down
hsa-miR-4443	0.039673053	2.29E-04	1.50894	up
hsa-miR-638	0.14575675	0.022877632	1.50346	up
hsa-miR-7975	0.18400006	0.057093892	1.50055	down
